# Supplementary material for: Comparative architecture of the tessellated boxfish (Ostracioidea) carapace
Source: Commun Biol. 2024 Nov 26;7:1571. doi: 10.1038/s42003-024-07119-z (PMC11599609; doi:10.1038/s42003-024-07119-z)
Supplement: Supplementary file 3 — Supplementary Data S1 [file 42003_2024_7119_MOESM3_ESM.xlsx]

## Sheet: Acanthotracion_quadricornis
ID	SurfaceArea	VolumeCara	Neighbors	NumberOfVoxels	Volume	CurvatureMaxAngleDifferenceAbsoluteValueGraphNormals	CurvatureMaxAngleDifferenceGraphNormals	CurvatureMinAngleDifferenceGraphNormals	CurvatureMeanAngleDifferenceGraphNormals	CurvatureMaxAngleDifferenceAbsoluteValueGraphNormalsDegree	CurvatureMaxAngleDifferenceGraphNormalsDegree	CurvatureMinAngleDifferenceGraphNormalsDegree	CurvatureMeanAngleDifferenceGraphNormalsDegree	CurvatureMaxAngleDifferenceAbsoluteValueSurfaceNormals	CurvatureMaxAngleDifferenceSurfaceNormals	CurvatureMinAngleDifferenceSurfaceNormals	CurvatureMeanAngleDifferenceSurfaceNormals	CurvatureMaxAngleDifferenceAbsoluteValueSurfaceNormalsDegree	CurvatureMaxAngleDifferenceSurfaceNormalsDegree	CurvatureMinAngleDifferenceSurfaceNormalsDegree	CurvatureMeanAngleDifferenceSurfaceNormalsDegree	CurvatureMaxSurface	CurvatureMinSurface	CurvatureGaussianSurface	CurvatureMeanSurface	ThicknessBox	WidthBox	ThicknessGraphNormals	ThicknessSurfaceNormals	AverageIntensity	TotalIntensity	ConvexHullAverageIntensity	ConvexHullTotalIntensity	ConvexHullNumberOfVoxels	ConvexHullVolume	RelationVolumeConvexHullVolume	PlaneBasedAverageIntensity	PlaneBasedTotalIntensity	PlaneBasedVolume	PlaneBasedArea	RelationVolumePlaneBasedVolume	X Coord	Y Coord	Z Coord	Coordination Number
1	10635	83687.2	7	31557	37.5849	-0.169892	1.17549e-38	-0.169892	-0.0715317	-9.73407	6.73509e-37	-9.73407	-4.09846	0.165126	0.165126	-0.00274047	0.100239	9.46103	9.46103	-0.157018	5.74328	0.0710926	0.0254035	0.00208643	0.048248	1.36941	9.55081	0.871328	0.87084	135.13	4264283	122.198	5527505	45234	53.8744	0.697639	112.416	6030212	63.8882	46.6539	0.588292	29.5762	122.006	25.3871	7
2	10635	83687.2	5	35027	41.7177	-0.165674	1.17549e-38	-0.165674	-0.100625	-9.49239	6.73509e-37	-9.49239	-5.76539	0.167109	0.167109	0.0483877	0.100206	9.57465	9.57465	2.77241	5.7414	0.112038	0.035892	0.00439586	0.0739651	1.48762	9.19617	0.7776	0.777325	141.8	4966818	125.68	6321947	50302	59.9105	0.696334	107.674	4555660	50.3918	33.8741	0.827867	26.0822	117.063	25.5988	5
3	10635	83687.2	6	40767	48.5541	0.313962	0.313962	-0.165674	-0.0374094	17.9887	17.9887	-9.49239	-2.1434	0.167109	0.167109	0.0644745	0.114313	9.57465	9.57465	3.69412	6.54967	0.0773967	0.0290692	0.00250579	0.053233	1.46957	11.3047	0.894722	0.894495	143.443	5847747	126.262	7423554	58795	70.0258	0.693375	103.857	6857882	78.6449	53.5154	0.617385	20.449	116.57	27.8323	6
4	10635	83687.2	7	36733	43.7496	-0.13532	1.17549e-38	-0.13532	-0.0877808	-7.75327	6.73509e-37	-7.75327	-5.02947	0.120488	0.120488	0.0403931	0.0784902	6.90345	6.90345	2.31435	4.49715	0.0421633	0.011701	0.000555731	0.0269322	1.35321	9.41642	0.884593	0.873912	133.134	4890411	122.053	6137538	50286	59.8914	0.730482	114.958	6770105	70.1415	51.8333	0.623733	31.3442	112.538	24.0417	7
5	10635	83687.2	7	43259	51.5222	-0.13532	0.0354149	-0.13532	-0.085283	-7.75327	2.02912	-7.75327	-4.88635	0.147906	0.147906	0.0629447	0.10758	8.4744	8.4744	3.60647	6.16389	0.087531	0.0171103	0.00171612	0.0523206	1.56693	10.9886	0.900436	0.89905	144.444	6248512	126.554	7884924	62305	74.2062	0.69431	103.52	8452819	97.2509	62.0646	0.529786	25.8635	108.187	25.3253	7
6	10635	83687.2	6	33322	39.687	3.07886	3.07886	-0.128359	0.444195	176.406	176.406	-7.35445	25.4505	0.147906	0.147906	0.0448792	0.0753766	8.4744	8.4744	2.57139	4.31876	0.0655991	0.0188594	0.00137569	0.0422293	1.21811	10.9337	0.713232	0.717917	137.806	4591982	125.034	5758047	46052	54.8487	0.723573	110.528	5952753	64.1452	52.6598	0.618706	20.9659	105.873	27.5451	6
7	10635	83687.2	5	26358	31.3928	3.10029	3.10029	2.94897	3.04712	177.634	177.634	168.963	174.587	0.0916222	0.0916222	0.0448792	0.060251	5.24957	5.24957	2.57139	3.45213	0.0224981	0.0122751	0.000302867	0.0173866	1.15103	8.38656	0.694117	0.668688	121.855	3211848	112.772	4361458	38675	46.0625	0.681526	102.526	3484188	40.4748	35.164	0.775613	16.4888	103.181	30.2537	5
8	10635	83687.2	6	31644	37.6885	3.04296	3.04296	-0.277562	0.477592	174.349	174.349	-15.9031	27.364	0.117732	0.117732	0.0316305	0.0710304	6.74552	6.74552	1.81229	4.06974	0.0240005	0.0107742	0.000284372	0.0173874	1.10685	9.07393	0.830184	0.823347	129.288	4091194	118.881	5294375	44535	53.0419	0.710542	109.354	5326986	58.0184	52.4177	0.649596	16.0016	111.483	30.3636	6
9	10635	83687.2	6	35153	41.8678	2.94897	2.94897	-0.935828	0.114306	168.963	168.963	-53.619	6.54925	0.972034	0.972034	0.0741835	0.374679	55.6935	55.6935	4.2504	21.4675	0.138367	0.0316684	0.00504695	0.0850179	2.10187	9.43359	0.741296	0.741043	124.664	4382314	108.9	6515616	59831	71.2597	0.587538	85.518	6483219	90.2923	42.958	0.463691	10.9471	106.088	33.4292	6
10	10635	83687.2	6	39308	46.8165	3.0645	3.0645	-1.03902	0.655027	175.583	175.583	-59.5314	37.5303	0.979832	0.979832	0.0604881	0.3731	56.1402	56.1402	3.46571	21.3771	0.129316	0.028732	0.00424469	0.0790242	2.23251	9.48809	0.752721	0.763956	122.791	4826682	109.112	7131792	65362	77.8472	0.601389	85.3212	6898975	96.3042	43.1371	0.486131	12.9595	97.1303	32.6378	6
11	10635	83687.2	6	35229	41.9583	3.10029	3.10029	-0.10353	0.466254	177.634	177.634	-5.93184	26.7144	0.087467	0.087467	0.0451798	0.06618	5.01149	5.01149	2.58861	3.79183	0.0185317	0.0109869	0.000223285	0.0147593	1.18875	10.1838	0.718984	0.713289	126.218	4446539	115.821	5532298	47766	56.8901	0.737533	107.335	5634319	62.5196	52.5925	0.671122	19.4013	96.1014	29.0983	6
12	10635	83687.2	7	34763	41.4033	-0.155001	1.17549e-38	-0.155001	-0.101427	-8.88089	6.73509e-37	-8.88089	-5.81136	0.157435	0.157435	0.0694882	0.103065	9.02034	9.02034	3.98138	5.90517	0.0788221	0.0192122	0.00170332	0.0490172	1.32973	11.1861	0.816212	0.816114	142.832	4965280	127.799	6484401	50739	60.431	0.685134	105.345	7449333	84.2211	63.3368	0.491603	24.7522	97.3405	26.0819	7
13	10635	83687.2	6	35286	42.0262	-0.184171	1.17549e-38	-0.184171	-0.0880348	-10.5522	6.73509e-37	-10.5522	-5.04402	0.110548	0.110548	0.0478374	0.0798228	6.33391	6.33391	2.74088	4.57351	0.0334178	0.0145771	0.000536803	0.0239974	1.15888	10.3352	0.722792	0.722826	130.441	4602733	119.888	5736275	47847	56.9865	0.737476	111.229	5655209	60.5545	52.2527	0.694023	22.6347	88.2721	28.223	6
14	10635	83687.2	6	28016	33.3675	-0.177276	1.17549e-38	-0.177276	-0.0996942	-10.1571	6.73509e-37	-10.1571	-5.71205	0.174347	0.174347	0.0649537	0.106166	9.98932	9.98932	3.72158	6.08288	0.0809711	0.0238062	0.00212868	0.0523887	1.37654	9.76581	0.852496	0.858101	140.154	3926541	123.698	4980592	40264	47.9551	0.695808	106.666	5567631	62.1674	45.162	0.536736	28.0436	87.5602	25.6943	6
15	10635	83687.2	6	27048	32.2146	2.68886	2.68886	-0.155001	0.434538	154.06	154.06	-8.88089	24.8972	0.157435	0.157435	0.0521972	0.104717	9.02034	9.02034	2.99068	5.99984	0.107214	0.0303266	0.00364289	0.0687702	1.39711	8.17187	0.771684	0.771157	141.77	3834587	127.823	5115746	40022	47.6668	0.675828	109.348	4880348	53.1565	38.0475	0.606034	30.5781	92.8584	24.2392	6
16	10635	83687.2	5	26174	31.1737	0.31693	0.31693	-0.146239	-0.00674398	18.1587	18.1587	-8.3789	-0.386402	0.147445	0.147445	0.0521972	0.0853884	8.44797	8.44797	2.99068	4.89239	0.104042	0.0278032	0.00317658	0.0659226	1.42199	8.30172	0.773517	0.773154	140.245	3670770	127.562	4939219	38720	46.1161	0.675981	109.711	3594221	39.0187	27.4395	0.798941	29.1194	100.202	24.3612	5
17	10635	83687.2	6	24762	29.4919	2.71638	2.71638	-0.276248	1.35031	155.637	155.637	-15.8278	77.3669	0.100561	0.100561	-0.0143443	0.0575116	5.76174	5.76174	-0.821868	3.29517	0.0533269	0.0274231	0.00160282	0.040375	1.27532	7.95759	1.02956	0.971074	134.142	3321618	122.903	4048932	32944	39.2368	0.751639	116.002	4153893	42.649	33.4418	0.691504	34.2644	97.0791	23.2646	6
18	10635	83687.2	5	20056	23.887	3.11369	3.11369	0.0661521	2.38462	178.401	178.401	3.79024	136.629	0.0564457	0.0564457	-0.0143443	0.0295598	3.2341	3.2341	-0.821868	1.69365	0.0202316	-0.00239781	-3.63275e-05	0.0089169	1.4486	6.48225	0.861757	0.865281	130.059	2608459	119.14	3316267	27835	33.1519	0.720532	111.497	2885440	30.8223	21.2774	0.77499	36.7794	101.202	22.7539	5
19	10635	83687.2	6	27855	33.1758	2.95236	2.95236	-0.276248	0.394938	169.158	169.158	-15.8278	22.6283	0.111838	0.111838	0.00684466	0.0572776	6.40787	6.40787	0.39217	3.28176	0.0279826	0.0118918	0.000367706	0.0199372	1.30219	8.36322	0.902245	0.870281	133.294	3712891	124.783	4692327	37604	44.787	0.740746	118.633	4389508	44.0685	33.842	0.752822	31.655	104.95	23.7819	6
20	10635	83687.2	5	22836	27.198	3.0745	3.0745	-0.127941	0.553614	176.156	176.156	-7.33048	31.7197	0.0675944	0.0675944	0.00684466	0.0449582	3.87287	3.87287	0.39217	2.57592	0.0272144	0.0133972	0.000399997	0.0203058	1.34432	7.11868	0.978153	0.977543	128.107	2925450	119.396	3462249	28998	34.5371	0.787503	113.013	2837363	29.9022	22.2434	0.909566	35.8317	107.021	22.8644	5
21	10635	83687.2	6	25024	29.804	3.11369	3.11369	-0.0782807	0.984797	178.401	178.401	-4.48515	56.4247	0.0959608	0.0959608	0.0159199	0.0612044	5.49815	5.49815	0.912145	3.50675	0.0657882	0.032645	0.00236845	0.0492166	1.38129	8.05951	0.753796	0.754782	128.2	3208076	113.233	4445849	39263	46.7629	0.637343	102.368	4173706	48.5595	35.1551	0.613762	41.1049	103.349	21.7094	6
22	10635	83687.2	7	32178	38.3245	2.92244	2.92244	-0.656065	0.694714	167.443	167.443	-37.5898	39.8042	0.238561	0.238561	0.0316305	0.145087	13.6685	13.6685	1.81229	8.31285	0.065675	-0.00313174	-9.72835e-05	0.0312716	1.26861	9.08266	0.859149	0.792276	139.709	4495571	125.616	5937101	47264	56.2922	0.680814	114.621	7545782	78.4078	61.8061	0.488784	15.3694	120.589	30.9815	7
23	10635	83687.2	6	30353	36.1509	2.67509	2.67509	-0.776914	0.0084666	153.272	153.272	-44.5139	0.485101	0.941328	0.941328	0.075059	0.380575	53.9341	53.9341	4.30056	21.8053	0.108312	0.027759	0.00337007	0.0680353	1.8872	9.134	0.734035	0.666825	128.214	3891689	112.105	5966122	53219	63.3847	0.570341	89.3111	6262620	83.5157	44.2538	0.432864	10.7134	114.983	33.8081	6
24	10635	83687.2	7	36122	43.0219	0.225414	0.225414	-0.183659	-0.0803523	12.9153	12.9153	-10.5229	-4.60385	0.238561	0.238561	0.0483877	0.15303	13.6685	13.6685	2.77241	8.76799	0.102072	0.0209032	0.00263751	0.0614876	1.69294	9.18251	0.901794	0.901245	144.458	5218124	128.841	6953418	53969	64.2779	0.66931	106.992	8110641	90.2859	53.3309	0.476507	22.9018	124.249	27.2772	7
25	10635	83687.2	6	22603	26.9205	-0.291744	1.17549e-38	-0.291744	-0.156224	-16.7157	6.73509e-37	-16.7157	-8.95097	0.257971	0.257971	0.0653985	0.158545	14.7806	14.7806	3.74706	9.08398	0.110918	0.0618948	0.00762494	0.0864064	1.39037	7.14143	0.875505	0.874314	136.304	3080884	126.423	4320380	34174	40.7018	0.661409	113.545	3576995	37.5205	26.986	0.717488	25.3186	129.7	27.4208	6
26	10635	83687.2	7	16925	20.1579	3.05111	3.05111	-0.183659	0.775853	174.816	174.816	-10.5229	44.4531	0.217397	0.217397	0.0514759	0.0802191	12.4559	12.4559	2.94935	4.59622	0.0675042	0.0118994	0.000992236	0.0397018	1.40543	6.65068	0.872673	0.873006	133.221	2254772	123.404	2945520	23869	28.4284	0.709079	116.981	3617419	36.8299	26.2054	0.547326	29.6096	128.097	26.5797	7
27	10635	83687.2	5	15409	18.3524	2.92942	2.92942	-0.0478162	1.11579	167.844	167.844	-2.73967	63.9302	0.106846	0.106846	-0.040737	0.0322648	6.1218	6.1218	-2.33406	1.84864	0.0678629	0.0229241	0.00172375	0.0453935	1.26178	6.15465	0.863634	0.869954	131.77	2030451	123.839	2736354	22096	26.3167	0.697366	115.745	1681638	17.3041	13.714	1.06058	33.1204	125.007	25.564	5
28	10635	83687.2	7	22300	26.5597	3.01413	3.01413	-0.0923199	0.835118	172.697	172.697	-5.28954	47.8487	0.119156	0.119156	-0.055623	0.0306191	6.82714	6.82714	-3.18696	1.75434	0.034097	-0.0265515	-0.000836381	0.00377274	1.2589	7.75375	0.883423	0.878854	120.624	2689916	111.768	3400767	30427	36.239	0.732902	106.399	3919360	43.8729	34.8503	0.605377	37.6194	121.299	24.4016	7
29	10635	83687.2	7	20094	23.9323	2.97441	2.97441	-0.0923199	1.69776	170.421	170.421	-5.28954	97.2743	0.121205	0.121205	-0.0591098	0.0244482	6.94455	6.94455	-3.38674	1.40078	0.0411246	0.0135127	0.000637264	0.0273187	1.16768	7.59452	0.761554	0.75821	115.253	2315900	106.611	2900884	27210	32.4075	0.738478	102.38	3136452	36.4873	31.2476	0.655907	44.2507	120.337	23.345	7
30	10635	83687.2	6	26301	31.3249	-0.145982	0.0806962	-0.145982	-0.0486333	-8.36415	4.62355	-8.36415	-2.78648	0.14694	0.14694	0.0410403	0.0908461	8.41905	8.41905	2.35144	5.2051	0.0946666	0.0380223	0.00399219	0.0663445	1.27528	8.38792	0.760753	0.760687	126.429	3325202	113.581	4208624	37054	44.1319	0.709802	105.814	4287417	48.2583	37.8414	0.64911	41.6594	115.686	22.3686	6
31	10635	83687.2	6	27510	32.7648	-0.120764	1.17549e-38	-0.120764	-0.0783594	-6.91926	6.73509e-37	-6.91926	-4.48966	0.122424	0.122424	0.0403931	0.0828313	7.01437	7.01437	2.31435	4.74589	0.0699903	0.026548	0.00205883	0.0482692	1.3178	8.25063	0.865605	0.865312	129.533	3563453	117.744	4418595	37527	44.6953	0.733072	109.835	4593159	49.8066	37.7952	0.657842	38.7081	110.905	22.3042	6
32	10635	83687.2	5	26932	32.0764	-0.0938919	1.17549e-38	-0.0938919	-0.0502081	-5.37961	6.73509e-37	-5.37961	-2.87671	0.119156	0.119156	-0.00274047	0.0711822	6.82714	6.82714	-0.157018	4.07844	0.0558066	0.00826587	0.000516346	0.0320362	1.32256	7.84382	0.870878	0.871386	127.586	3436149	117.067	4190186	35793	42.63	0.752438	108.39	3313241	36.4066	27.5274	0.881062	35.1022	116.815	23.7467	5
33	10635	83687.2	7	37829	45.0549	3.02998	3.02998	-0.62331	0.263251	173.605	173.605	-35.713	15.0832	0.14694	0.14694	0.0222079	0.0932378	8.41905	8.41905	1.27242	5.34213	0.0711751	0.0383652	0.00302632	0.0547702	1.39005	10.2945	0.747138	0.747149	127.996	4841979	113.036	6334408	56039	66.7433	0.675048	100.035	6836722	81.3977	58.5572	0.553516	45.5428	107.606	20.9649	7
34	10635	83687.2	6	28429	33.8594	3.08727	3.08727	-0.630453	0.34887	176.888	176.888	-36.1223	19.9888	0.106791	0.106791	0.0174388	0.047915	6.11869	6.11869	0.999168	2.74533	0.0515605	0.0172343	0.00098122	0.0343974	1.31087	10.1261	0.643601	0.643631	118.689	3374221	106.275	4696082	44188	52.6286	0.643365	96.943	4694640	57.6771	43.9992	0.587051	45.058	97.9595	21.4213	6
35	10635	83687.2	6	27713	33.0066	3.08727	3.08727	0.0661521	2.02971	176.888	176.888	3.79024	116.294	0.0564457	0.0564457	0.0225594	0.0392603	3.2341	3.2341	1.29256	2.24945	0.0100622	-0.0189537	-0.000176921	-0.00444574	1.3055	8.2049	0.85342	0.861082	124.08	3438626	113.964	4298963	37722	44.9275	0.734664	109.386	4258878	46.3714	35.5202	0.711788	40.0669	95.5413	22.5117	6
36	10635	83687.2	6	27473	32.7208	2.84257	2.84257	0.317612	2.28407	162.867	162.867	18.1978	130.867	0.126433	0.126433	0.0225594	0.0602066	7.24408	7.24408	1.29256	3.44958	0.0350857	0.0175536	0.000678379	0.0263197	1.23496	8.56871	0.87306	0.859568	124.847	3429910	116.578	4381566	37585	44.7643	0.730956	110.829	4495338	48.3086	39.1177	0.677328	37.1267	90.1564	23.2617	6
37	10635	83687.2	5	24658	29.3681	2.75909	2.75909	-0.177276	0.466874	158.084	158.084	-10.1571	26.7499	0.174347	0.174347	0.0735885	0.0973799	9.98932	9.98932	4.21631	5.57946	0.130634	0.0543073	0.00774603	0.0924707	1.54324	7.57973	0.763348	0.763469	135.468	3340364	120.761	4592527	38030	45.2943	0.648383	102.652	3640666	42.2409	27.3716	0.695252	33.768	85.944	24.0949	5
38	10635	83687.2	7	34122	40.6398	3.04327	3.04327	-0.150654	1.65963	174.367	174.367	-8.63183	95.0897	-0.0526986	0.040886	-0.0526986	0.0184573	-3.01941	2.3426	-3.01941	1.05753	0.00907247	-0.00744196	-6.03471e-05	0.000815253	1.2699	10.0459	0.768721	0.753936	115.929	3955743	105.601	5221849	49449	58.8945	0.690044	99.5179	6283191	75.1964	59.2146	0.54045	42.9541	88.222	22.7447	7
39	10635	83687.2	7	35666	42.4788	3.11571	3.11571	-0.163731	1.26223	178.517	178.517	-9.38111	72.3202	0.15595	0.15595	-0.0214487	0.0566391	8.9353	8.9353	-1.22892	3.24518	0.0133665	0.00267673	4.38315e-05	0.00802161	1.19258	9.57929	0.861493	0.862344	127.319	4540946	116.335	5590502	48055	57.2343	0.742191	111.114	6331336	67.8646	56.9056	0.625934	39.0132	81.4538	24.0634	7
40	10635	83687.2	6	28715	34.2	-0.163731	0.0242186	-0.163731	-0.0841591	-9.38111	1.38762	-9.38111	-4.82196	0.15595	0.15595	0.0788298	0.115637	8.9353	8.9353	4.51662	6.62548	0.0990187	0.0251359	0.00274075	0.0620773	1.4036	8.07495	0.782338	0.78157	139.21	3997412	121.484	5044395	41523	49.4546	0.691544	106.12	5305048	59.5399	42.4195	0.574405	32.2163	79.9623	25.3491	6
41	10635	83687.2	6	33164	39.4989	-0.595749	1.17549e-38	-0.595749	-0.19323	-34.1339	6.73509e-37	-34.1339	-11.0713	0.153078	0.153078	0.0422529	0.0882572	8.77073	8.77073	2.42091	5.05677	0.0450078	0.0156576	0.000777281	0.0303327	1.30954	9.17665	0.754633	0.737435	135.462	4492471	121.2	5734073	47311	56.3482	0.700979	110.714	5393804	58.0245	44.309	0.680727	26.0623	80.3206	27.782	6
42	10635	83687.2	6	33919	40.3981	-0.984599	0.343144	-0.984599	-0.367249	-56.4134	19.6607	-56.4134	-21.0418	1.0213	1.0213	0.0463188	0.3956	58.516	58.516	2.65387	22.6662	0.142868	0.031138	0.00510081	0.087003	2.26274	9.22782	0.902567	0.897137	134.629	4566489	115.342	6877147	59624	71.0131	0.568882	88.5156	6802736	91.5337	40.4526	0.441346	20.1403	80.8829	30.7478	6
43	10635	83687.2	6	28183	33.5664	-0.671571	0.0242186	-0.671571	-0.251695	-38.4782	1.38762	-38.4782	-14.421	0.199898	0.199898	0.0220975	0.100871	11.4533	11.4533	1.2661	5.77947	0.0772252	0.0193943	0.00171462	0.0483097	1.46103	7.51864	0.896807	0.824952	138.117	3892549	124.749	4800467	38481	45.8315	0.732387	111.159	4855099	52.02	35.6051	0.64526	29.3316	73.9263	27.5089	6
44	10635	83687.2	6	28334	33.7462	3.07691	3.07691	-0.180499	0.455566	176.294	176.294	-10.3418	26.102	0.199898	0.199898	0.063522	0.116394	11.4533	11.4533	3.63954	6.6689	0.106916	0.0307316	0.0036633	0.0688238	1.35448	8.21051	0.765196	0.765516	137.163	3886372	120.956	4909858	40592	48.3457	0.698019	109.737	5044152	54.7462	40.4187	0.616412	35.3759	73.9342	25.4624	6
45	10635	83687.2	6	29290	34.8849	3.09185	3.09185	-0.114588	1.50182	177.15	177.15	-6.56543	86.0479	0.0989103	0.0989103	-0.0470608	0.0184946	5.66714	5.66714	-2.69639	1.05966	-0.00474987	-0.0269589	0.000155008	-0.0158544	1.13102	8.62489	0.761006	0.824668	126.415	3702687	115.071	4421730	38426	45.766	0.762244	110.244	4451796	48.0947	42.5234	0.725336	41.5653	74.2741	24.8766	6
46	10635	83687.2	6	31357	37.3467	3.11571	3.11571	-0.230602	0.962696	178.517	178.517	-13.2125	55.1584	-0.134278	0.0395745	-0.134278	-0.0300104	-7.69355	2.26745	-7.69355	-1.71947	0.00827431	-0.00955075	-7.75524e-05	-0.000638216	1.19334	10.0597	0.757551	0.75763	115.02	3606690	103.363	4863743	47055	56.0433	0.66639	95.5762	4643992	57.8708	48.4949	0.645346	45.9627	80.4753	23.3147	6
47	10635	83687.2	6	24496	29.1751	3.02672	3.02672	-0.473455	0.37272	173.418	173.418	-27.127	21.3553	-0.146866	0.0976835	-0.146866	-0.0450037	-8.41478	5.59685	-8.41478	-2.57852	0.0191315	-0.00714082	-0.00013855	0.00599534	1.07535	8.41924	0.759516	0.761491	113.429	2778553	104.042	3588938	34495	41.0841	0.710132	98.7895	3560896	42.9305	39.9225	0.679589	47.7773	72.6882	24.2955	6
48	10635	83687.2	6	23024	27.422	0.357182	0.357182	-0.272938	-0.0436942	20.465	20.465	-15.6382	-2.50349	0.85968	0.85968	-0.146866	0.138383	49.256	49.256	-8.41478	7.92875	-0.00251975	-0.131552	0.000679901	-0.0670357	1.59992	8.02465	0.669886	0.669063	110.296	2539464	94.3669	3495067	37037	44.1117	0.621649	86.6699	4657984	64.0099	40.0081	0.428402	52.523	78.242	22.5496	6
49	10635	83687.2	6	26387	31.4273	3.0093	3.0093	-0.230602	0.965064	172.42	172.42	-13.2125	55.2941	-0.0979283	0.0920077	-0.0979283	-0.0181432	-5.61088	5.27165	-5.61088	-1.03953	-0.00219574	-0.0600464	0.000251938	-0.0311211	1.30181	8.60918	0.682508	0.652349	109.136	2879775	97.6067	3831943	39259	46.7581	0.672126	90.7409	4300156	56.4415	43.3562	0.556813	51.2752	84.8149	21.9217	6
50	10635	83687.2	5	25278	30.1065	2.98982	2.98982	-0.575806	1.01043	171.304	171.304	-32.9913	57.8935	-0.0876034	0.0573107	-0.0876034	-0.0104397	-5.01931	3.28366	-5.01931	-0.598149	0.019263	0.00680682	0.000146244	0.0130349	1.12216	9.93291	0.750172	0.752418	112.212	2836502	102.008	3858236	37823	45.0478	0.668324	93.5265	2857248	36.3857	32.4248	0.827426	48.3192	91.2276	21.6143	5
51	10635	83687.2	6	30579	36.4201	2.98982	2.98982	-1.62907	0.624807	171.304	171.304	-93.3389	35.7988	0.421915	0.421915	-0.105551	0.0505121	24.1739	24.1739	-6.0476	2.89413	0.00850763	-0.0684154	-0.000490423	-0.0299539	1.54252	9.76921	0.747951	0.74628	111.178	3399713	99.5019	4557983	45808	54.5581	0.667547	87.9127	4796023	64.9751	42.1228	0.560524	54.0651	92.4461	20.6146	6
52	10635	83687.2	6	30007	35.7388	3.10824	3.10824	-0.150275	1.50522	178.089	178.089	-8.61012	86.243	0.131845	0.131845	-0.0472151	0.0781153	7.55416	7.55416	-2.70523	4.47568	0.0707384	0.027986	0.0022172	0.0493622	1.43704	8.64839	0.758288	0.755369	122.493	3675635	109.995	4678526	42534	50.6587	0.705483	99.0968	4707617	56.5795	39.3722	0.631657	48.0047	114.246	21.4379	6
53	10635	83687.2	6	33376	39.7513	3.02998	3.02998	0.11527	1.91259	173.605	173.605	6.6045	109.584	0.114131	0.114131	0.0222079	0.0729374	6.53921	6.53921	1.27242	4.17901	0.0280861	-0.0178014	-0.000456754	0.00514233	1.33579	9.31455	0.870543	0.853117	114.963	3837009	105.739	4839761	45771	54.514	0.729195	97.919	4844367	58.9234	44.1114	0.674628	52.3539	107.923	20.5621	6
54	10635	83687.2	6	30581	36.4225	2.79961	2.79961	-1.67163	1.06264	160.406	160.406	-95.7776	60.885	0.528874	0.528874	-0.0696948	0.184771	30.3022	30.3022	-3.99322	10.5866	0.0159039	-0.0266946	-0.000421779	-0.00539536	1.62699	9.51841	0.861457	0.860463	121.52	3716193	112.423	5019350	44647	53.1753	0.684951	96.8372	5073336	62.3977	38.3516	0.583715	56.0709	101.131	19.9643	6
55	10635	83687.2	7	32462	38.6628	-1.67163	1.39671	-1.67163	0.0208383	-95.7776	80.0257	-95.7776	1.19395	1.33247	1.33247	0.174941	0.68391	76.345	76.345	10.0234	39.1852	1.07434	0.0247727	0.0348956	0.549557	2.07957	9.51013	11.0176	1.3004	150.593	4888556	134.796	6143715	45578	54.2841	0.71223	106.885	5371035	59.8492	28.7796	0.646003	58.534	93.3024	19.2365	7
56	10635	83687.2	6	32833	39.1046	1.91829	1.91829	-0.235641	0.495788	109.91	109.91	-13.5012	28.4066	1.485	1.485	-0.0979283	0.461582	85.0844	85.0844	-5.61088	26.4467	0.141593	0.0141065	0.00250755	0.0778497	2.26334	9.01075	0.946288	0.885763	127.226	4177203	114.021	5936384	52064	62.0091	0.630628	87.1003	5866764	80.2225	35.4443	0.487452	56.5567	84.9811	20.1966	6
57	10635	83687.2	5	21489	25.5937	2.58724	2.58724	-0.473455	0.443486	148.238	148.238	-27.127	25.4099	0.979635	0.979635	-0.197266	0.31024	56.1289	56.1289	-11.3025	17.7754	-0.0270871	-0.204913	0.00667068	-0.116	2.64909	7.48685	1.05982	0.905327	116.183	2496657	102.009	3719759	36465	43.4304	0.589305	81.578	3871919	56.5289	21.339	0.452755	52.9027	71.573	23.7809	5
58	10635	83687.2	6	25389	30.2387	3.03259	3.03259	-0.824041	1.65253	173.755	173.755	-47.2141	94.6832	0.796371	0.796371	-0.197266	0.194694	45.6287	45.6287	-11.3025	11.1551	0.102117	-0.00937974	-0.000457303	0.0463684	2.09733	6.84833	0.925542	0.977256	123.468	3134718	109.589	4382788	39993	47.6323	0.634836	89.8829	4350226	57.6437	27.4843	0.524579	49.9444	65.856	25.5049	6
59	10635	83687.2	6	23365	27.8281	3.03259	3.03259	-0.294116	1.37763	173.755	173.755	-16.8516	78.9324	0.12283	0.12283	-0.0689452	0.0379271	7.03765	7.03765	-3.95027	2.17306	0.00777617	-0.0312259	-0.00023163	-0.0117249	1.22944	7.1656	0.841618	0.753607	122.693	2866720	111.754	3533874	31622	37.6623	0.738884	105.823	3693514	41.5699	33.8121	0.669428	43.9379	67.6108	25.6669	6
60	10635	83687.2	5	17427	20.7558	2.87729	2.87729	-0.682438	0.893108	164.857	164.857	-39.1008	51.1713	0.401419	0.401419	-0.0797614	0.197263	22.9996	22.9996	-4.56999	11.3024	0.105529	0.027455	0.00333036	0.0664921	1.38289	6.01523	0.904943	0.876844	141.868	2472338	128.801	3135011	24340	28.9893	0.715982	-1000	-1000	-1000	-1000	-1000	45.6945	62.0932	26.5354	5
61	10635	83687.2	4	17600	20.9619	2.65832	2.65832	-0.294116	1.87549	152.311	152.311	-16.8516	107.458	0.325589	0.325589	-0.0313883	0.12785	18.6549	18.6549	-1.79842	7.32526	0.0705027	0.0121114	0.000929681	0.041307	1.37604	6.83311	0.86342	0.857526	148.437	2612491	130.633	3328399	25479	30.3459	0.690765	-1000	-1000	-1000	-1000	-1000	40.2675	63.0239	26.4392	4
62	10635	83687.2	6	23989	28.5713	2.9788	2.9788	-0.0817234	1.40316	170.673	170.673	-4.68241	80.3953	0.258825	0.258825	0.0360902	0.123381	14.8296	14.8296	2.06782	7.06921	0.0869961	0.0199657	0.00195548	0.0534809	1.30313	7.20923	0.900717	0.864838	133.996	3214437	119.184	4092763	34340	40.8995	0.698573	110.026	4033350	43.6605	33.5043	0.654397	38.0297	68.0108	25.9464	6
63	10635	83687.2	6	16073	19.1432	3.0358	3.0358	-0.0778488	1.33148	173.939	173.939	-4.46041	76.2884	-0.147293	0.115315	-0.147293	-0.00115144	-8.43927	6.60708	-8.43927	-0.0659727	0.0314713	-0.0539002	-0.00172314	-0.0112145	1.25337	6.59515	0.778978	0.775752	114.215	1835771	105.181	2320186	22059	26.2726	0.728637	97.6321	2445622	29.8342	23.8032	0.641653	50.3342	119.44	22.4804	6
64	10635	83687.2	6	30341	36.1366	3.10824	3.10824	0.134221	1.86485	178.089	178.089	7.69029	106.848	0.269813	0.269813	-0.0472151	0.103394	15.4591	15.4591	-2.70523	5.92404	0.028377	-0.0242835	-0.000628523	0.00204675	1.50476	8.23318	0.86129	0.864375	118.559	3597196	109.621	4741888	43257	51.5198	0.701412	97.6415	4330452	52.8222	35.1033	0.684118	54.3698	115.594	21.0909	6
65	10635	83687.2	6	28554	34.0083	2.9131	2.9131	-0.569142	1.27985	166.909	166.909	-32.6095	73.3302	0.803246	0.803246	0.0310004	0.283121	46.0226	46.0226	1.77619	16.2216	0.183236	0.0284566	0.00575285	0.105846	1.63575	9.14452	1.07723	1.06649	132.63	3787117	124.979	4829449	38642	46.0232	0.738937	108.469	4899200	53.7944	32.8868	0.63219	57.4448	109.51	19.9291	6
66	10635	83687.2	6	25010	29.7873	-0.551886	1.17549e-38	-0.551886	-0.238339	-31.6207	6.73509e-37	-31.6207	-13.6558	0.434014	0.434014	-0.0166841	0.165372	24.8672	24.8672	-0.95593	9.47512	0.167108	0.0327686	0.00633426	0.0999381	1.73163	7.12174	0.832497	0.835446	145.817	3646892	130.069	4676904	35957	42.8254	0.695553	109.462	4763792	51.8329	29.933	0.574679	32.3823	67.8876	27.3702	6
67	10635	83687.2	4	19453	23.1688	-0.588933	0.141748	-0.588933	-0.271973	-33.7434	8.12159	-33.7434	-15.5829	0.306274	0.306274	0.0488818	0.150124	17.5482	17.5482	2.80072	8.60145	-0.0028302	-0.00820144	2.5768e-05	-0.00551582	1.44271	7.02752	1.06018	1.11434	163.608	3182674	152.29	3809980	25018	29.7968	0.77756	-1000	-1000	-1000	-1000	-1000	28.2325	69.0289	29.421	4
68	10635	83687.2	5	25318	30.1541	-0.671571	0.343144	-0.671571	-0.284387	-38.4782	19.6607	-38.4782	-16.2942	1.07014	1.07014	0.0488818	0.272924	61.3147	61.3147	2.80072	15.6374	0.075689	0.0200595	0.00174579	0.0478742	1.34775	7.4564	0.985251	0.891623	148.168	3751322	132.945	4787470	36011	42.8897	0.703063	-1000	-1000	-1000	-1000	-1000	23.8423	74.5454	30.0469	5
69	10635	83687.2	5	20055	23.8858	-1.10453	0.310127	-1.10453	-0.406076	-63.285	17.769	-63.285	-23.2664	1.2395	1.2395	-0.447265	0.390134	71.0182	71.0182	-25.6264	22.353	0.425495	0.0584494	0.0308127	0.241972	1.7965	6.71703	1.12896	1.02292	176.554	3540781	156.67	4408379	28138	33.5128	0.712737	-1000	-1000	-1000	-1000	-1000	31.0743	63.1538	29.5828	5
70	10635	83687.2	6	21509	25.6176	2.52859	2.52859	-0.856165	0.256199	144.878	144.878	-49.0546	14.6791	0.802263	0.802263	-0.0166841	0.395512	45.9663	45.9663	-0.95593	22.6611	0.243024	-0.00284984	0.00178187	0.120087	1.85894	6.55607	0.981699	0.939247	158.522	3409640	138.581	4485168	32365	38.5472	0.664576	-1000	-1000	-1000	-1000	-1000	34.9874	62.3848	27.3761	6
71	10635	83687.2	7	14809	17.6378	1.97986	1.97986	-0.118025	0.240744	113.438	113.438	-6.76234	13.7936	0.0835046	0.0835046	-0.0577058	-0.0041804	4.78446	4.78446	-3.3063	-0.239519	0.00188722	-0.0238602	-2.64085e-05	-0.0109865	1.08425	6.98575	0.754811	0.756094	115.34	1708063	109.016	2409465	22102	26.3238	0.67003	102.016	2714454	31.6907	29.2282	0.55656	61.05	103.425	30.2174	7
72	10635	83687.2	6	22676	27.0075	2.82243	2.82243	-0.0437149	1.35586	161.714	161.714	-2.50468	77.6848	0.258546	0.258546	-0.0820579	0.0782642	14.8136	14.8136	-4.70157	4.48421	0.0490565	-0.0118758	-0.000559695	0.0185903	1.45516	7.94645	0.976869	0.96411	126.278	2863478	118.138	3565746	30183	35.9484	0.751284	108.086	3609400	39.7724	27.332	0.67905	61.2572	103.226	26.0635	6
73	10635	83687.2	6	23748	28.2842	2.13106	2.13106	-0.686295	0.860523	122.101	122.101	-39.3218	49.3043	0.488892	0.488892	-0.0820579	0.148081	28.0114	28.0114	-4.70157	8.4844	0.0463433	-0.00539069	-0.000241189	0.0204763	1.45205	7.98554	1.12853	0.968411	127.413	3025808	119.317	3907032	32745	38.9998	0.72524	107.423	3756062	41.6442	28.6797	0.679188	60.4752	96.2322	24.2291	6
74	10635	83687.2	6	15696	18.6942	-0.686295	0.0208826	-0.686295	-0.140573	-39.3218	1.19649	-39.3218	-8.05422	0.0682854	0.0682854	-0.0577058	-0.0254792	3.91246	3.91246	-3.3063	-1.45985	3.6898e-05	-0.035431	2.83739e-05	-0.017697	1.03504	7.31212	0.756076	0.756083	111.768	1754304	104.612	2280219	21797	25.9606	0.720099	99.9952	2300656	27.4025	26.4747	0.682207	60.0188	96.9758	28.58	6
75	10635	83687.2	5	11841	14.1028	-0.129808	0.0117898	-0.129808	-0.048251	-7.43746	0.675506	-7.43746	-2.76458	-0.0624997	0.010597	-0.0624997	-0.0346933	-3.58097	0.607163	-3.58097	-1.98778	-0.00967348	-0.0379766	0.000405269	-0.023825	1.01202	6.91333	0.66555	0.652004	113.37	1342415	105.19	1771921	16845	20.0627	0.702938	98.6306	1349194	16.2922	16.0988	0.865617	59.9527	98.2723	32.4738	5
76	10635	83687.2	6	13042	15.5332	-0.129808	0.103214	-0.129808	-0.0298517	-7.43746	5.91374	-7.43746	-1.71038	-0.0800921	1.17549e-38	-0.0800921	-0.0405023	-4.58894	6.73509e-37	-4.58894	-2.32061	-0.013035	-0.0508215	0.000745864	-0.0319283	1.00347	6.58279	0.754746	0.755744	116.117	1514399	108.553	2077162	19135	22.7901	0.681578	104.426	1897004	21.6361	21.5612	0.717932	60.2355	100.311	35.6234	6
77	10635	83687.2	5	14075	16.7635	-0.0830719	0.0205778	-0.0830719	-0.0363046	-4.75967	1.17902	-4.75967	-2.0801	-0.0518027	0.0123237	-0.0518027	-0.0243331	-2.96808	0.706098	-2.96808	-1.39418	-0.0162425	-0.0295228	0.000524112	-0.0228826	1.1561	5.42905	0.759784	0.758622	111.661	1571626	105.056	2090511	19899	23.7	0.707322	98.1104	1463301	17.7638	15.3653	0.943691	61.2761	105.271	34.3404	5
78	10635	83687.2	6	12442	14.8186	3.00163	3.00163	-0.0499569	0.924612	171.981	171.981	-2.86232	52.9764	0.0949364	0.0949364	-0.0442638	0.0149056	5.43945	5.43945	-2.53613	0.854026	0.0119394	-0.0150283	-0.000175101	-0.00154445	1.12812	6.27159	0.761613	0.759041	126.809	1577752	118.248	2010342	17001	20.2485	0.731839	111.488	2175586	23.2416	20.6021	0.637591	62.1387	108.968	31.976	6
79	10635	83687.2	6	16759	19.9602	1.98172	1.98172	-1.03158	1.09949	113.544	113.544	-59.1051	62.9961	0.203822	0.203822	-0.075423	0.0736544	11.6782	11.6782	-4.32142	4.22008	0.0651527	-0.00728496	-0.000381685	0.0289339	1.23334	7.10072	1.5715	0.860393	133.025	2229374	122.452	2841371	23204	27.6363	0.722246	113.354	2986444	31.3787	25.442	0.636108	62.2165	109.329	28.106	6
80	10635	83687.2	7	12831	15.2819	3.05123	3.05123	-0.111059	0.862542	174.823	174.823	-6.36319	49.42	-0.0585797	0.0274838	-0.0585797	-0.0346934	-3.35637	1.5747	-3.35637	-1.98778	-0.017567	-0.0569892	0.00110816	-0.0372781	1.01731	6.60406	0.863917	0.864309	114.072	1463660	108.558	1989116	18323	21.823	0.700267	105.738	2448471	27.5791	27.1098	0.554113	60.858	103.401	38.9584	7
81	10635	83687.2	6	11967	14.2529	3.10983	3.10983	-0.111059	0.480859	178.18	178.18	-6.36319	27.5512	-0.0800921	0.0232157	-0.0800921	-0.0316865	-4.58894	1.33016	-4.58894	-1.8155	0.000515613	-0.038812	-1.30362e-05	-0.0191482	1.04894	6.55329	0.323238	0.32319	114.174	1366323	104.809	1908888	18213	21.692	0.657058	99.4891	1909354	22.8575	21.791	0.623555	59.7464	96.842	38.6589	6
82	10635	83687.2	6	12820	15.2688	-0.0885049	0.0566629	-0.0885049	-0.0409935	-5.07095	3.24655	-5.07095	-2.34875	-0.0882164	1.17549e-38	-0.0882164	-0.0539788	-5.05443	6.73509e-37	-5.05443	-3.09276	-0.0100827	-0.0864028	0.00101041	-0.0482427	0.991775	6.64941	0.861834	0.861757	116.549	1494154	109.289	1916715	17538	20.888	0.730984	105.341	1861598	21.0477	21.2223	0.725439	59.022	93.8334	35.2484	6
83	10635	83687.2	6	13053	15.5463	-0.0885049	0.0208826	-0.0885049	-0.0450618	-5.07095	1.19649	-5.07095	-2.58185	-0.0882164	1.17549e-38	-0.0882164	-0.0538369	-5.05443	6.73509e-37	-5.05443	-3.08463	-0.00441143	-0.045443	0.000224715	-0.0249272	0.967727	6.96617	0.648244	0.648202	112.186	1464368	103.674	1967726	18980	22.6055	0.687724	99.3382	1954254	23.4306	24.2119	0.663507	58.8254	91.8297	31.6458	6
84	10635	83687.2	6	19296	22.9818	2.23669	2.23669	-0.64186	0.225994	128.153	128.153	-36.7759	12.9485	0.181088	0.181088	-0.0727093	0.0132306	10.3756	10.3756	-4.16593	0.758058	-0.000343327	-0.0384876	3.08983e-05	-0.0194155	1.13755	7.24164	0.760363	0.760303	117.612	2269448	110.875	2968793	26776	31.8906	0.720645	102.381	2835557	32.9866	28.998	0.696703	59.1419	90.5693	27.1835	6
85	10635	83687.2	6	28098	33.4652	2.23669	2.23669	0.0485255	1.16324	128.153	128.153	2.78031	66.6488	1.33247	1.33247	0.151165	0.422528	76.345	76.345	8.66114	24.209	0.393881	0.046069	0.0211891	0.219975	2.85992	7.6733	1.61161	0.968035	135.841	3816859	117.503	6068185	51643	61.5076	0.544081	88.0904	5177853	70.0065	24.4785	0.478029	59.6896	88.3856	22.6188	6
86	10635	83687.2	7	20646	24.5897	3.11298	3.11298	-2.123	0.84202	178.361	178.361	-121.639	48.2442	0.525992	0.525992	-0.0528309	0.111376	30.1371	30.1371	-3.02699	6.38139	0.0138847	0.00114822	2.38315e-05	0.00751645	1.21519	6.87466	0.880117	0.87269	120.283	2483362	113.136	3172101	28038	33.3937	0.736358	106.325	3677172	41.1904	33.8964	0.596977	58.1325	83.576	26.5605	7
87	10635	83687.2	6	15171	18.0689	-0.119557	0.0338008	-0.119557	-0.0641775	-6.85011	1.93664	-6.85011	-3.6771	-0.129076	0.0324987	-0.129076	-0.0564688	-7.39553	1.86204	-7.39553	-3.23543	-0.00536499	-0.0580479	0.000357517	-0.0317065	0.96567	6.81284	0.758855	0.758839	114.759	1741007	107.583	2279243	21186	25.2329	0.716086	103.323	2055553	23.6946	24.537	0.762574	57.8051	85.7056	30.6926	6
88	10635	83687.2	6	13175	15.6916	-0.117371	0.00942399	-0.117371	-0.0647788	-6.72488	0.539955	-6.72488	-3.71155	-0.117337	0.0192332	-0.117337	-0.0653962	-6.7229	1.10198	-6.7229	-3.74693	-0.00885405	-0.0944624	0.00101792	-0.0516582	0.953442	6.53432	0.86193	0.86176	118.222	1557581	110.732	1878791	16967	20.208	0.776507	107.714	1877507	20.76	21.7738	0.755858	57.8607	87.4365	34.6123	6
89	10635	83687.2	6	12674	15.0949	-0.093188	0.0351598	-0.093188	-0.0313272	-5.33928	2.01451	-5.33928	-1.79492	-0.0914605	0.0232157	-0.0914605	-0.0364363	-5.2403	1.33016	-5.2403	-2.08765	-0.0022984	-0.0391104	0.000116096	-0.0207044	0.989715	6.78692	0.647834	0.647781	111.373	1411542	103.453	1900842	18374	21.8837	0.689779	98.3402	1872555	22.6789	22.9145	0.665595	58.6436	90.5443	38.2459	6
90	10635	83687.2	6	15179	18.0784	3.04405	3.04405	-0.0659064	1.49798	174.411	174.411	-3.77616	85.8278	0.105176	0.105176	-0.0455019	0.0135223	6.02617	6.02617	-2.60707	0.774772	0.0141545	-0.00414573	-4.70924e-05	0.00500441	1.07258	7.30307	0.652453	0.64642	116.824	1773266	109.617	2397867	21875	26.0535	0.693897	103.215	2423694	27.9676	26.075	0.646407	59.7759	94.7075	42.2625	6
91	10635	83687.2	5	12458	14.8377	3.10983	3.10983	-0.0996224	1.81259	178.18	178.18	-5.70795	103.854	0.0677724	0.0677724	-0.0585797	0.00750359	3.88307	3.88307	-3.35637	0.429924	-0.000652046	-0.00908747	6.81895e-06	-0.00486976	1.07012	7.00109	0.752455	0.753273	116.58	1452353	108.027	2061704	19085	22.7305	0.652764	102.065	1560365	18.2081	17.015	0.814893	60.7306	101.338	41.9207	5
92	10635	83687.2	5	13543	16.1299	2.97265	2.97265	-0.0989417	1.64847	170.321	170.321	-5.66894	94.4506	0.106552	0.106552	-0.045515	0.0110446	6.10496	6.10496	-2.60782	0.632808	0.00488759	-0.0134304	-6.30832e-05	-0.00427142	1.13378	7.32664	0.986868	0.868684	130.033	1761034	119.866	2190785	18277	21.7682	0.740986	112.251	1682907	17.8561	15.7493	0.903327	62.0607	108.55	41.1192	5
93	10635	83687.2	7	14806	17.6342	2.80891	2.80891	-0.732103	0.643289	160.939	160.939	-41.9464	36.8577	-0.0473186	0.0405051	-0.0473186	-0.00611138	-2.71116	2.32077	-2.71116	-0.350157	-0.0107336	-0.0290451	0.000352023	-0.0198893	1.12559	6.86851	0.761916	0.761911	121.368	1796979	113.699	2247040	19763	23.538	0.749178	111.385	2568529	27.4647	24.4003	0.642066	61.9834	108.579	37.4785	7
94	10635	83687.2	6	12068	14.3732	2.80891	2.80891	-0.478513	0.863421	160.939	160.939	-27.4168	49.4704	0.0979447	0.0979447	0.0172082	0.0518936	5.61182	5.61182	0.985959	2.97328	0.0435122	0.0189296	0.000930178	0.0312209	1.19934	6.22653	1.03969	0.866758	141.694	1709968	131.697	2243065	17032	20.2854	0.708549	120.613	2228710	22.0079	18.35	0.653092	63.2746	113.836	36.9249	6
95	10635	83687.2	4	11314	13.4752	2.30574	2.30574	-0.732103	1.10295	132.109	132.109	-41.9464	63.1944	0.0891171	0.0891171	-0.0182309	0.0246531	5.10603	5.10603	-1.04455	1.41252	0.103781	0.0473919	0.00547757	0.0755865	1.16163	6.05001	1.01495	0.760704	136.568	1545127	127.022	2056746	16192	19.2849	0.69874	112.359	830786	8.80638	7.58104	1.53016	62.8584	111.941	33.8807	4
96	10635	83687.2	6	11691	13.9242	2.54618	2.54618	-0.478513	0.991999	145.885	145.885	-27.4168	56.8374	0.131655	0.131655	0.0217659	0.0634798	7.54327	7.54327	1.2471	3.63712	0.0813894	0.0332055	0.00302352	0.0572974	1.09076	6.85037	0.834036	0.648092	142.606	1667203	129.203	2134053	16517	19.672	0.707816	118.628	2219115	22.2798	20.426	0.62497	63.4692	114.667	40.0071	6
97	10635	83687.2	6	12516	14.9068	2.97014	2.97014	-0.159224	0.519915	170.176	170.176	-9.12288	29.7889	0.160113	0.160113	0.0632387	0.102788	9.17383	9.17383	3.62331	5.8893	0.109394	0.0283922	0.00344871	0.0688929	1.2809	7.08485	0.75331	0.753474	145.076	1815772	126.035	2333539	18515	22.0517	0.675992	109.642	2687286	29.1913	22.7896	0.510657	63.1417	113.578	43.6213	6
98	10635	83687.2	6	19112	22.7627	-0.42059	1.17549e-38	-0.42059	-0.166545	-24.098	6.73509e-37	-24.098	-9.54232	0.4091	0.4091	0.0483692	0.176843	23.4397	23.4397	2.77135	10.1323	0.16616	0.0306203	0.00579607	0.0983901	1.35749	6.98602	0.869404	0.870507	150.973	2885387	136.65	3557263	26032	31.0045	0.734173	121.999	3482652	33.9994	25.0458	0.669504	62.5651	112.641	47.6332	6
99	10635	83687.2	7	17152	20.4283	3.05052	3.05052	-0.200167	0.813303	174.782	174.782	-11.4687	46.5989	0.272794	0.272794	-0.0480687	0.0815756	15.6299	15.6299	-2.75413	4.67394	0.0565167	-0.0159612	-0.000697967	0.0202777	1.24744	7.43849	0.85915	0.860903	132.333	2269779	122.229	2856001	23366	27.8293	0.734058	112.47	3698447	39.1653	31.3966	0.521592	61.8437	106.927	44.6846	7
100	10635	83687.2	6	21301	25.3698	3.01853	3.01853	-0.293567	0.422848	172.949	172.949	-16.8202	24.2274	0.321818	0.321818	-0.0480687	0.105608	18.4388	18.4388	-2.75413	6.05091	0.0402696	-0.00954706	-0.000350837	0.0153613	1.3488	7.84958	0.854609	0.856428	126.73	2699480	116.975	3373665	28841	34.3501	0.738567	110.267	3378415	36.491	27.0544	0.695235	60.846	100.297	45.8054	6
101	10635	83687.2	7	25740	30.6567	3.01343	3.01343	-0.876022	0.600296	172.657	172.657	-50.1924	34.3944	0.866479	0.866479	-0.0422881	0.29772	49.6456	49.6456	-2.42293	17.0581	0.143427	-0.0105141	-0.00069595	0.0664567	1.56263	7.97269	0.959512	0.960811	131.847	3393734	122.205	4573776	37427	44.5762	0.687739	112.993	5242089	55.2548	35.3601	0.554825	60.0599	93.3194	46.5175	7
102	10635	83687.2	6	21212	25.2638	3.0628	3.0628	0.0351598	1.53618	175.485	175.485	2.01451	88.0164	0.147181	0.147181	-0.0602302	0.0309466	8.43287	8.43287	-3.45094	1.77311	-0.00097034	-0.0365502	6.61055e-05	-0.0187603	1.18603	7.31446	0.94303	0.97384	122.591	2600404	115.545	3159229	27342	32.5648	0.775803	109.573	3059404	33.2544	28.0385	0.759713	58.7745	88.2578	42.3199	6
103	10635	83687.2	6	11136	13.2632	3.04161	3.04161	-0.117371	0.467205	174.272	174.272	-6.72488	26.7689	-0.117337	1.17549e-38	-0.117337	-0.0641962	-6.7229	6.73509e-37	-6.7229	-3.67817	-0.0158445	-0.0678025	0.00120675	-0.0418235	1.04276	5.81015	0.648661	0.648686	115.302	1284002	106.635	1747635	16389	19.5196	0.67948	100.47	1842590	21.8428	20.9471	0.60721	57.6094	84.8151	37.9044	6
104	10635	83687.2	8	12751	15.1866	-0.153137	0.00942399	-0.153137	-0.10374	-8.77411	0.539955	-8.77411	-5.94384	-0.159038	0.0192332	-0.159038	-0.11209	-9.11221	1.10198	-9.11221	-6.42226	0.00304092	-0.121026	0.000196092	-0.0589924	1.00178	6.22126	0.863244	0.86404	118.876	1515785	110.385	1846182	16725	19.9197	0.762392	107.924	2465830	27.2122	27.1639	0.558082	56.7352	81.4505	34.075	8
105	10635	83687.2	5	11725	13.9647	3.07126	3.07126	-0.150514	0.553333	175.97	175.97	-8.62382	31.7037	-0.159038	0.0384233	-0.159038	-0.0172636	-9.11221	2.20149	-9.11221	-0.98913	-0.00878543	-0.0458766	0.000442032	-0.027331	1.02541	5.21649	0.654668	0.654334	118.168	1385525	111.345	1886078	16939	20.1746	0.69219	105.863	1378927	15.5136	15.1293	0.900155	56.7908	79.7924	30.161	5
106	10635	83687.2	7	16869	20.0912	3.07126	3.07126	-0.0535818	1.45925	175.97	175.97	-3.07001	83.6089	1.09625	1.09625	-0.0323443	0.18748	62.8107	62.8107	-1.85319	10.7418	0.0541037	0.0200415	0.00123417	0.0370726	1.28701	6.62688	0.883239	0.878299	117.573	1983345	109.782	2559688	23316	27.7697	0.723495	102.131	3115219	36.3287	28.2273	0.553041	56.8841	76.9165	26.6586	7
107	10635	83687.2	4	23425	27.8995	3.11298	3.11298	-1.01137	0.775217	178.361	178.361	-57.9471	44.4167	1.0568	1.0568	0.0470076	0.410363	60.5504	60.5504	2.69334	23.5121	0.231451	0.113137	0.0291095	0.172294	1.86471	6.32529	1.19611	1.17138	131.432	3078795	121.611	4087721	33613	40.0336	0.696903	102.697	1895369	21.9813	11.7881	1.26924	58.2949	80.5233	22.8439	4
108	10635	83687.2	4	10851	12.9237	2.98374	2.98374	-0.0795351	0.703353	170.955	170.955	-4.55703	40.2991	0.132261	0.132261	-0.0609146	0.0485202	7.578	7.578	-3.49015	2.78	0.0118453	0.00171556	2.1995e-05	0.00678045	1.19301	5.27843	0.889545	0.887404	131.048	1422004	121.633	1828391	15032	17.9034	0.72186	-1000	-1000	-1000	-1000	-1000	55.5042	73.5273	29.6692	4
109	10635	83687.2	5	7491	8.9219	3.02096	3.02096	-0.149195	1.13908	173.088	173.088	-8.54824	65.2643	-0.242808	0.0384233	-0.242808	-0.0861362	-13.9119	2.20149	-13.9119	-4.93524	-0.0158879	-0.0950079	0.00180323	-0.0554479	1.07703	5.0229	0.752732	0.706258	128.98	966189	118.426	1299010	10969	13.0643	0.682925	-1000	-1000	-1000	-1000	-1000	55.8375	76.665	32.0901	5
110	10635	83687.2	5	6644	7.91311	3.06491	3.06491	-0.149195	1.15785	175.607	175.607	-8.54824	66.3396	-0.242808	1.17549e-38	-0.242808	-0.102183	-13.9119	6.73509e-37	-13.9119	-5.85467	-0.0227867	-0.114745	0.00299582	-0.0687656	1.07484	4.69511	0.75729	0.761269	131.708	875070	121.384	1181917	9737	11.5969	0.682346	-1000	-1000	-1000	-1000	-1000	55.683	75.9078	35.1018	5
111	10635	83687.2	4	9078	10.812	3.04186	3.04186	-0.145745	0.716525	174.286	174.286	-8.35059	41.0539	-0.13756	0.0109891	-0.13756	-0.044962	-7.8816	0.629629	-7.8816	-2.57614	-0.0703557	-0.167987	0.013153	-0.119171	1.05049	4.88873	0.761464	0.761542	122.654	1113449	116.064	1465772	12629	15.0413	0.718822	106.433	558995	6.25532	5.95469	1.72846	56.4195	78.1695	37.2444	4
112	10635	83687.2	8	14951	17.8069	3.06491	3.06491	-0.180965	1.32866	175.607	175.607	-10.3686	76.1264	1.08078	1.08078	-0.0498517	0.157178	61.9241	61.9241	-2.85629	9.00563	0.0527082	0.0203294	0.00129571	0.0365188	1.15661	6.28703	0.877656	0.873936	123.191	1841823	116.668	2357970	20211	24.0716	0.739746	112.347	3228285	34.2237	29.5898	0.520308	56.5628	75.1607	40.0444	8
113	10635	83687.2	4	9478	11.2884	3.01947	3.01947	-0.127864	0.719791	173.003	173.003	-7.32606	41.241	0.119954	0.119954	-0.076981	0.0434692	6.87284	6.87284	-4.41069	2.4906	0.0133629	0.00181875	2.63361e-05	0.00759082	1.15907	4.99989	0.779744	0.774282	136.514	1293879	126.27	1653255	13093	15.594	0.723898	-1000	-1000	-1000	-1000	-1000	55.3534	72.5901	36.7975	4
114	10635	83687.2	6	15142	18.0344	3.07465	3.07465	-0.180965	1.44981	176.164	176.164	-10.3686	83.0683	0.178763	0.178763	-0.0660601	0.0350854	10.2424	10.2424	-3.78496	2.01025	0.0113594	-0.00369817	-3.45713e-05	0.00383061	1.21356	7.28813	0.870156	0.870154	118.466	1793808	112.911	2398564	21243	25.3008	0.712799	103.441	2501700	28.8044	23.7354	0.626098	57.8483	81.6927	41.8779	6
115	10635	83687.2	5	23583	28.0877	1.49484	1.49484	-0.378302	0.209467	85.6479	85.6479	-21.6751	12.0016	1.03863	1.03863	0.0464833	0.398754	59.5092	59.5092	2.6633	22.8469	0.144888	0.0433599	0.0068619	0.0941241	1.87466	7.60829	0.98276	0.976608	131.778	3107723	122.336	4098873	33505	39.905	0.703865	106.563	3320981	37.1173	19.7995	0.756728	57.9048	78.1388	44.7461	5
116	10635	83687.2	4	16615	19.7887	-0.894075	1.17549e-38	-0.894075	-0.451091	-51.2267	6.73509e-37	-51.2267	-25.8456	0.940664	0.940664	0.0405154	0.488079	53.8961	53.8961	2.32136	27.9649	0.0692312	0.0217251	0.00164024	0.0454782	1.64992	6.99372	0.898091	0.891115	137.125	2278338	125.364	3071929	24504	29.1847	0.678053	-1000	-1000	-1000	-1000	-1000	54.62	68.0535	38.2673	4
119	10635	83687.2	6	26332	31.3618	2.7422	2.7422	-0.591287	0.44483	157.117	157.117	-33.8782	25.4869	0.647795	0.647795	-0.0193907	0.242943	37.1159	37.1159	-1.111	13.9196	0.244424	0.0256626	0.00768677	0.135044	1.78757	7.7283	0.99328	0.977445	154.29	4062776	138.293	5259406	38031	45.2955	0.692383	114.14	4516600	47.1295	26.3651	0.66544	61.9545	109.605	23.7827	6
120	10635	83687.2	6	20289	24.1645	0.889084	0.889084	-0.388053	0.0322663	50.9408	50.9408	-22.2338	1.84872	0.378459	0.378459	-0.0193907	0.160621	21.6841	21.6841	-1.111	9.20289	0.164768	0.0235319	0.00449237	0.0941497	1.38715	6.86776	0.870416	0.871607	148.628	3015505	134.743	3823334	28375	33.7951	0.715031	119.034	3457528	34.595	24.9397	0.698498	62.8743	115.177	26.4974	6
121	10635	83687.2	8	13375	15.9298	3.00163	3.00163	-1.03158	0.512068	171.981	171.981	-59.1051	29.3394	0.173847	0.173847	-0.0366215	0.0897385	9.9607	9.9607	-2.09826	5.14164	0.0928043	0.019897	0.00233107	0.0563507	1.09389	7.04029	0.645669	0.645917	145.645	1947996	131.155	2541781	19380	23.0819	0.690144	118.853	3484121	34.9141	31.9172	0.456258	63.5158	115.566	30.9118	8
122	10635	83687.2	4	10393	12.3782	0.252563	0.252563	-0.085914	0.0084897	14.4708	14.4708	-4.92251	0.486424	0.100382	0.100382	0.0479246	0.0683814	5.75149	5.75149	2.74588	3.91796	0.181444	0.127411	0.025345	0.154427	1.14659	5.22539	0.643485	0.643419	146.895	1526676	131.081	2060731	15721	18.724	0.66109	108.129	862297	9.49803	8.28373	1.30324	64.086	117.739	34.7417	4
123	10635	83687.2	6	10307	12.2758	-0.19553	1.17549e-38	-0.19553	-0.116281	-11.203	6.73509e-37	-11.203	-6.66242	0.142889	0.142889	0.0726822	0.106824	8.18696	8.18696	4.16438	6.12055	0.10266	0.0434726	0.00492393	0.0730662	1.07575	5.7434	0.74817	0.746508	147.068	1515831	132.969	2007173	15095	17.9784	0.682809	121.089	2157222	21.2181	19.724	0.578554	64.3248	121.487	32.726	6
124	10635	83687.2	7	14942	17.7962	-0.258939	1.17549e-38	-0.258939	-0.177628	-14.8361	6.73509e-37	-14.8361	-10.1773	0.298946	0.298946	0.0694246	0.167761	17.1283	17.1283	3.97774	9.61202	0.137932	0.0415916	0.00649219	0.0897618	1.1165	6.25783	0.652986	0.647888	152.757	2282488	133.794	2908151	21736	25.8879	0.687431	119.229	3131986	31.2863	28.0218	0.568817	64.3223	126.728	31.4474	7
125	10635	83687.2	6	12524	14.9163	-0.243412	1.17549e-38	-0.243412	-0.106458	-13.9465	6.73509e-37	-13.9465	-6.0996	0.176411	0.176411	0.0726822	0.10377	10.1076	10.1076	4.16438	5.94556	0.0898675	0.0462062	0.00458528	0.0680369	1.11446	6.36077	0.636354	0.636484	146.449	1834121	132.546	2315306	17468	20.8047	0.716968	116.245	2229584	22.8437	20.4976	0.652971	64.655	124.484	35.7336	6
126	10635	83687.2	7	12337	14.6936	0.484222	0.484222	-0.120116	0.0380238	27.7439	27.7439	-6.88214	2.1786	0.115903	0.115903	0.0604753	0.0911813	6.64077	6.64077	3.46498	5.2243	0.0821996	0.0481778	0.00437273	0.0651887	1.05172	6.3031	0.638787	0.640204	152.924	1886627	139.121	2413887	17351	20.6653	0.711025	125.805	2811474	26.6167	25.3078	0.552042	64.3521	119.825	38.2062	7
127	10635	83687.2	6	11787	14.0385	0.428399	0.428399	-0.118075	-0.00132099	24.5454	24.5454	-6.76518	-0.0756872	0.131655	0.131655	0.0723985	0.0969979	7.54327	7.54327	4.14813	5.55757	0.0990567	0.0418295	0.00459116	0.0704431	1.02938	6.39464	0.749817	0.749874	150.772	1777153	135.538	2288021	16881	20.1055	0.698241	123.765	2258349	21.7325	21.1123	0.645967	64.0507	119.789	42.4974	6
128	10635	83687.2	6	13484	16.0597	-0.21799	1.17549e-38	-0.21799	-0.124386	-12.4899	6.73509e-37	-12.4899	-7.12681	0.213841	0.213841	0.0438347	0.124091	12.2522	12.2522	2.51155	7.10991	0.0949318	0.0234371	0.0024979	0.0591844	1.13969	6.69591	0.65083	0.65091	149.664	2018075	134.516	2495806	18554	22.0981	0.726744	125.377	2690353	25.5569	22.4245	0.628388	63.3549	118.726	46.2077	6
129	10635	83687.2	6	13166	15.6809	-0.211278	1.17549e-38	-0.211278	-0.11038	-12.1053	6.73509e-37	-12.1053	-6.32429	0.208281	0.208281	0.0438347	0.11242	11.9336	11.9336	2.51155	6.44117	0.102676	0.0446679	0.00505992	0.073672	1.05806	6.25895	0.541072	0.541122	154.002	2027585	135.988	2587992	19031	22.6662	0.691819	123.321	2348299	22.6795	21.435	0.691413	63.8882	124.422	45.1008	6
130	10635	83687.2	6	11863	14.129	-0.118841	1.17549e-38	-0.118841	-0.086086	-6.8091	6.73509e-37	-6.8091	-4.93236	0.119802	0.119802	0.060012	0.0919541	6.86413	6.86413	3.43843	5.26858	0.0846308	0.04304	0.0040203	0.0638354	1.03223	5.63269	0.744836	0.744815	152.934	1814260	137.758	2197922	15955	19.0027	0.743529	125.234	2225626	21.1665	20.5055	0.667519	64.4963	124.432	40.7327	6
131	10635	83687.2	5	9313	11.0919	-0.144109	1.17549e-38	-0.144109	-0.0933132	-8.25683	6.73509e-37	-8.25683	-5.34645	0.103071	0.103071	0.060012	0.0852908	5.90555	5.90555	3.43843	4.88681	0.0791771	0.0469973	0.00406902	0.0630872	0.977369	5.41763	0.530189	0.530609	152.498	1420215	139.442	1859599	13336	15.8834	0.698335	126.078	1334188	12.6036	12.8954	0.880061	64.6357	128.142	38.3564	5
132	10635	83687.2	7	10944	13.0345	-0.162974	1.17549e-38	-0.162974	-0.124858	-9.3377	6.73509e-37	-9.3377	-7.15381	0.182429	0.182429	0.0853222	0.120525	10.4524	10.4524	4.8886	6.90557	0.0864946	0.0436177	0.004229	0.0650561	0.990789	5.99215	0.645366	0.64303	155.783	1704894	139.184	2102373	15105	17.9903	0.724528	125.192	2506008	23.8409	24.0625	0.546729	64.2694	129.471	42.5823	7
133	10635	83687.2	6	8387	9.98905	-0.147787	1.17549e-38	-0.147787	-0.125651	-8.46756	6.73509e-37	-8.46756	-7.19928	0.161337	0.161337	0.079012	0.120275	9.24391	9.24391	4.52706	6.89125	0.0990093	0.0595171	0.00645825	0.0792632	0.993172	4.92354	0.535025	0.533565	159.399	1336883	139.115	1680647	12081	14.3887	0.694231	125.824	1771943	16.7728	16.8881	0.595552	64.3699	132.559	39.5763	6
134	10635	83687.2	6	10511	12.5188	-0.208126	1.17549e-38	-0.208126	-0.138361	-11.9248	6.73509e-37	-11.9248	-7.92753	0.210486	0.210486	0.0905258	0.131227	12.06	12.06	5.18674	7.51876	0.145714	0.0667297	0.0108133	0.106222	1.06049	5.92056	0.637798	0.63783	157.705	1657642	139.646	2121357	15191	18.0927	0.691923	121.934	2052011	20.0435	18.9001	0.624581	64.6289	130.331	35.1351	6
135	10635	83687.2	4	18349	21.854	0.594645	0.594645	-0.257569	0.0365642	34.0707	34.0707	-14.7576	2.09498	0.829015	0.829015	0.0486642	0.313861	47.499	47.499	2.78825	17.9829	0.0886177	0.0317623	0.0030251	0.06019	1.77868	7.26824	0.901807	0.893163	135.929	2494154	121.545	3583524	29483	35.1147	0.622359	-1000	-1000	-1000	-1000	-1000	54.7805	69.2193	27.2467	4
136	10635	83687.2	6	38928	46.3639	2.1217	2.1217	-1.12019	0.12289	121.565	121.565	-64.1823	7.04105	1.02212	1.02212	0.0463188	0.379424	58.5634	58.5634	2.65387	21.7394	0.105974	0.021178	0.00254991	0.0635758	2.21789	9.94009	0.743191	0.761417	125.984	4904302	110.543	7258940	65666	78.2093	0.592818	87.4738	7255311	98.7861	44.5406	0.469336	16.4968	88.7386	31.5661	6
137	10635	83687.2	5	29461	35.0885	2.09922	2.09922	-0.977097	0.449086	120.277	120.277	-55.9836	25.7307	1.07014	1.07014	0.0836902	0.802377	61.3147	61.3147	4.7951	45.9728	1.53429	0.0985739	0.188054	0.816431	3.64617	8.48044	1.62069	1.72141	184.266	5428668	157.941	6939123	43935	52.3273	0.670559	-1000	-1000	-1000	-1000	-1000	19.7021	75.5695	32.9741	5
138	10635	83687.2	6	33308	39.6704	2.97538	2.97538	-1.12019	0.808074	170.477	170.477	-64.1823	46.2993	1.02212	1.02212	0.0836902	0.67998	58.5634	58.5634	4.7951	38.96	1.69419	0.084825	0.179415	0.889508	4.38251	9.30898	2.16778	2.17838	150.95	5027847	132.935	6617363	49779	59.2876	0.669118	98.1845	7952346	96.465	22.0114	0.411241	15.6121	83.4484	33.717	6
139	10635	83687.2	6	34039	40.541	2.94032	2.94032	-0.262178	1.15964	168.468	168.468	-15.0217	66.4426	0.933224	0.933224	0.0357833	0.339844	53.4698	53.4698	2.05023	19.4716	0.0768648	0.0222582	0.00192305	0.0495615	1.54619	9.32686	0.869202	0.808766	128.569	4376368	117.859	5838400	49537	58.9994	0.687143	102.477	5525357	64.2175	41.5326	0.631307	20.4188	80.8373	35.9155	6
140	10635	83687.2	6	40237	47.9229	2.17824	2.17824	-0.086414	0.543213	124.804	124.804	-4.95116	31.1238	0.996697	0.996697	0.0313275	0.35207	57.1065	57.1065	1.79493	20.1721	0.0712923	0.0153112	0.00123947	0.0433017	2.16428	9.95808	0.739066	0.770325	123.135	4954577	110.991	7311500	65875	78.4582	0.610808	90.2678	7367710	97.2114	44.9164	0.492976	16.5049	88.7056	36.362	6
141	10635	83687.2	7	35598	42.3978	3.0688	3.0688	-0.262178	1.62881	175.829	175.829	-15.0217	93.3242	0.127986	0.127986	0.0313275	0.0566198	7.33307	7.33307	1.79493	3.24407	0.0130907	0.00385511	5.75767e-05	0.00847292	1.11188	10.1206	0.767821	0.755545	129.579	4612750	120.666	5654763	46863	55.8146	0.759618	117.209	6887650	69.9887	62.946	0.605781	22.8086	87.752	39.547	7
142	10635	83687.2	6	34333	40.8912	3.11443	3.11443	-0.106792	1.01239	178.444	178.444	-6.11872	58.0059	0.0490462	0.0490462	0.0150143	0.0338985	2.81014	2.81014	0.860256	1.94224	0.00647859	-0.0212509	-0.00012805	-0.00738616	1.09577	9.97191	0.704609	0.711177	125.475	4307933	115.783	5271722	45531	54.2281	0.754058	110.722	5302869	57.0417	52.0565	0.716864	19.6394	95.5409	40.0005	6
143	10635	83687.2	6	41363	49.264	2.68746	2.68746	-0.14027	0.914849	153.98	153.98	-8.0369	52.417	1.0142	1.0142	0.0204266	0.366614	58.1094	58.1094	1.17036	21.0055	0.116677	0.0227469	0.0031132	0.0697118	2.32095	9.46904	0.947715	0.954402	121.72	5034707	108.754	7757179	71328	84.9528	0.579899	86.9205	7294022	99.9453	43.0622	0.49291	12.8496	96.9037	36.7599	6
144	10635	83687.2	5	25261	30.0863	3.1186	3.1186	-0.14027	1.18105	178.683	178.683	-8.0369	67.6689	0.0551428	0.0551428	-0.0214431	0.032728	3.15945	3.15945	-1.2286	1.87518	0.000993898	-0.0217685	-1.4578e-05	-0.0103873	1.21531	8.39131	0.74645	0.740281	118.505	2993544	109.101	4172793	38247	45.5528	0.66047	97.5604	3546710	43.2982	35.6274	0.694862	16.7621	102.589	40.1401	5
145	10635	83687.2	6	33967	40.4552	2.80891	2.80891	-0.713058	1.56561	160.939	160.939	-40.8552	89.7027	1.00888	1.00888	0.0352563	0.374959	57.8044	57.8044	2.02004	21.4836	0.141121	0.0320441	0.00521567	0.0865825	2.31343	9.21557	0.84159	0.74164	119.549	4060715	105.507	6419674	60846	72.4686	0.558245	83.3399	6872627	98.2171	42.4551	0.411896	10.9902	105.911	37.9073	6
146	10635	83687.2	6	31003	36.9251	3.0991	3.0991	-0.193591	1.96441	177.565	177.565	-11.092	112.553	0.0937716	0.0937716	0.0335902	0.0471424	5.37272	5.37272	1.92458	2.70106	0.00665387	-0.0186404	-0.000121509	-0.00599327	1.09866	8.96761	0.798137	0.773954	125.568	3892982	114.881	4897360	42630	50.773	0.727258	108.162	5231194	57.6026	52.4299	0.641032	16.3456	110.704	41.6012	6
147	10635	83687.2	6	30248	36.0258	2.94392	2.94392	-0.25929	1.4525	168.674	168.674	-14.8562	83.2221	0.981193	0.981193	0.0520771	0.383058	56.2182	56.2182	2.9838	21.9476	0.113024	0.0296095	0.00374714	0.071317	1.68235	8.89901	0.666893	0.641685	124.133	3754778	111.174	5564476	50052	59.6127	0.604331	92.365	5743850	74.065	44.0246	0.486409	10.8308	114.515	39.1749	6
148	10635	83687.2	7	34460	41.0424	2.97438	2.97438	-0.21569	1.3211	170.419	170.419	-12.3581	75.6935	0.17835	0.17835	0.0424654	0.104605	10.2187	10.2187	2.43309	5.99342	0.0373041	-0.0136817	-0.000487607	0.0118112	1.2552	9.10082	0.76293	0.755574	137.975	4754621	124.642	6278347	50371	59.9927	0.684124	116.897	7598010	77.4132	61.6739	0.530173	15.8051	119.665	42.7957	7
149	10635	83687.2	6	26380	31.419	2.97438	2.97438	-1.03564	1.36581	170.419	170.419	-59.3376	78.2552	0.870382	0.870382	-0.108482	0.384304	49.8692	49.8692	-6.21558	22.019	0.0947723	0.00343079	0.000617111	0.0491015	1.72401	8.31654	0.640001	0.589899	136.18	3592421	117.117	5327664	45490	54.1793	0.579908	96.1196	5227664	64.7759	37.5729	0.485041	10.9394	123.249	39.7854	6
150	10635	83687.2	6	41723	49.6928	3.0991	3.0991	-0.182347	0.478676	177.565	177.565	-10.4477	27.4261	0.187526	0.187526	0.0348891	0.0936473	10.7444	10.7444	1.999	5.3656	0.0641795	0.0222372	0.00156851	0.0432084	1.41931	11.2884	0.836833	0.836427	142.502	5945597	127.45	7532664	59103	70.3926	0.705937	108.838	6926311	75.7949	53.4024	0.655622	20.921	115.091	45.2022	6
151	10635	83687.2	7	32986	39.2868	3.1186	3.1186	-0.113068	1.28258	178.683	178.683	-6.47829	73.4866	0.141184	0.141184	-0.0214431	0.063859	8.08925	8.08925	-1.2286	3.65885	0.0356473	0.0125116	0.000501463	0.0240794	1.18366	10.8186	0.736474	0.748049	137.345	4530478	126.697	5751019	45392	54.0626	0.726692	117.161	7369555	74.916	63.2917	0.524412	21.2561	104.741	43.3897	7
152	10635	83687.2	5	31495	37.511	3.11443	3.11443	-0.0995703	1.18793	178.444	178.444	-5.70496	68.0635	0.126334	0.126334	0.0150143	0.0700492	7.23839	7.23839	0.860256	4.01352	0.075176	0.0358137	0.00295546	0.0554949	1.41914	10.6843	0.734046	0.748293	141.091	4443675	126.668	5781494	45643	54.3615	0.690029	108.495	4624132	50.7617	35.7694	0.738963	24.5984	95.9493	43.1994	5
153	10635	83687.2	6	34789	41.4343	-0.108763	0.010283	-0.108763	-0.0740226	-6.23165	0.589171	-6.23165	-4.24118	0.141184	0.141184	0.0531224	0.108121	8.08925	8.08925	3.04369	6.19485	0.116145	0.0259198	0.00345036	0.0710323	1.52188	10.3934	0.881013	0.888472	144.915	5041432	128.582	6701972	52122	62.0781	0.667453	109.628	6209236	67.458	44.3254	0.614223	25.6317	107.098	46.2548	6
154	10635	83687.2	6	25898	30.8449	-0.123138	1.17549e-38	-0.123138	-0.0801412	-7.05527	6.73509e-37	-7.05527	-4.59175	0.165286	0.165286	0.0522555	0.109613	9.47017	9.47017	2.99402	6.28039	0.122441	0.0330433	0.00457406	0.0777419	1.4942	8.92894	0.81781	0.816953	145.195	3760272	129.76	4888314	37672	44.868	0.68746	111.427	5435688	58.101	38.8842	0.530885	28.1021	98.9873	45.6866	6
155	10635	83687.2	5	24606	29.3061	-0.204537	0.010283	-0.204537	-0.103185	-11.7191	0.589171	-11.7191	-5.91204	0.124829	0.124829	0.0376727	0.0817881	7.1522	7.1522	2.15849	4.68611	0.0715741	0.0334821	0.00261342	0.0525281	1.3833	7.27938	0.932853	0.890049	138.825	3415939	128.404	4486062	34937	41.6105	0.704296	116.391	3227686	33.0285	23.8765	0.8873	30.7194	103.01	47.2143	5
156	10635	83687.2	6	32816	39.0844	-0.116486	1.17549e-38	-0.116486	-0.0962183	-6.67415	6.73509e-37	-6.67415	-5.5129	0.135199	0.135199	0.0376727	0.0717268	7.74633	7.74633	2.15849	4.10964	0.0360966	0.0182358	0.000725735	0.0271662	1.39556	8.15152	0.894104	0.882746	137.083	4498521	126.657	5473745	43217	51.4721	0.759331	119.953	5516581	54.7742	39.2489	0.713554	31.8087	108.839	48.3447	6
157	10635	83687.2	6	37595	44.7762	-0.182347	1.17549e-38	-0.182347	-0.101027	-10.4477	6.73509e-37	-10.4477	-5.78844	0.187526	0.187526	0.0567807	0.110347	10.7444	10.7444	3.25329	6.3224	0.0880253	0.0251685	0.00246378	0.0565969	1.56455	9.36013	0.78383	0.782548	145.434	5467603	128.232	6924553	54000	64.3149	0.696204	110.375	6743119	72.7626	46.507	0.615375	26.9311	114.972	47.8107	6
158	10635	83687.2	6	38008	45.2681	-0.209917	1.17549e-38	-0.209917	-0.13195	-12.0273	6.73509e-37	-12.0273	-7.56015	0.203377	0.203377	0.0581629	0.133921	11.6527	11.6527	3.33249	7.67313	0.106336	0.0278516	0.00353554	0.0670939	1.75547	9.52088	0.901291	0.898364	145.554	5532202	130.217	7283062	55930	66.6135	0.679564	108.55	7194470	78.9379	44.9668	0.573465	22.965	122.811	47.236	6
159	10635	83687.2	7	26541	31.6108	2.9749	2.9749	-0.13991	0.354138	170.449	170.449	-8.01624	20.2906	0.195688	0.195688	0.0522555	0.12653	11.2121	11.2121	2.99402	7.24963	0.103217	0.0215367	0.00264179	0.062377	1.40969	8.37702	0.823922	0.824368	147.232	3907696	132.421	5224813	39456	46.9927	0.672673	113.087	6697127	70.5332	50.0346	0.448168	29.773	91.7471	44.4826	7
160	10635	83687.2	5	26258	31.2737	3.03838	3.03838	-0.206271	0.599987	174.087	174.087	-11.8185	34.3767	0.206249	0.206249	0.0439529	0.0998154	11.8172	11.8172	2.51832	5.719	0.0874273	0.0464143	0.00452967	0.0669208	1.22172	9.45889	0.737723	0.737059	140.139	3679770	127.537	4627942	36287	43.2184	0.72362	113.489	3413376	35.8217	29.3208	0.873037	28.2018	86.2603	42.0897	5
161	10635	83687.2	6	31419	37.4205	2.94032	2.94032	0.261454	1.56251	168.468	168.468	14.9802	89.5253	0.143188	0.143188	0.035	0.0608649	8.20406	8.20406	2.00535	3.4873	0.0209042	0.0101445	0.000233546	0.0155244	1.22102	9.10927	0.983449	0.72313	131.758	4139699	120.966	5059054	41822	49.8107	0.751255	112.421	5133048	54.3806	44.537	0.688122	26.2523	79.7707	38.6768	6
162	10635	83687.2	6	28455	33.8904	3.11164	3.11164	-0.480823	0.444738	178.284	178.284	-27.5491	25.4816	0.212298	0.212298	0.0343484	0.0954919	12.1638	12.1638	1.96802	5.47128	0.0726487	0.0190588	0.00157453	0.0458537	1.47962	8.0449	0.838632	0.882622	138.2	3932492	124.179	4894655	39416	46.9451	0.721915	111.398	5047303	53.9635	36.4711	0.628024	29.5917	73.0331	37.8842	6
163	10635	83687.2	5	26187	31.1891	3.11164	3.11164	0.155631	2.17456	178.284	178.284	8.91703	124.593	0.921819	0.921819	0.0357833	0.225734	52.8163	52.8163	2.05023	12.9336	0.0311124	0.0112558	0.000399593	0.0211841	1.37927	7.56353	0.842218	0.910013	155.302	4066882	136.659	5294037	38739	46.1388	0.675985	-1000	-1000	-1000	-1000	-1000	24.2602	74.2496	35.4111	5
164	10635	83687.2	6	28593	34.0547	0.261454	0.261454	-0.233402	-0.0530022	14.9802	14.9802	-13.3729	-3.0368	0.175987	0.175987	0.088583	0.124245	10.0833	10.0833	5.07543	7.11873	0.116805	0.0256421	0.00330673	0.0712238	1.38323	8.5868	0.82936	0.828834	142.344	4070028	124.15	5298585	42679	50.8314	0.669955	108.522	5367212	58.9048	42.585	0.578132	32.211	78.7947	41.2595	6
165	10635	83687.2	6	23067	27.4732	3.10467	3.10467	-0.206271	0.441324	177.885	177.885	-11.8185	25.286	0.206249	0.206249	0.0740249	0.117509	11.8172	11.8172	4.24132	6.73277	0.138882	0.0463826	0.00710928	0.0926322	1.28266	8.24599	0.820561	0.815401	142.329	3283112	127.858	4121515	32235	38.3924	0.715589	115.857	4412529	45.361	35.3649	0.605656	33.5105	84.5716	43.6317	6
166	10635	83687.2	5	20926	24.9232	2.99081	2.99081	-0.101297	1.18549	171.361	171.361	-5.8039	67.9236	0.195688	0.195688	0.00573601	0.0764812	11.2121	11.2121	0.328649	4.38205	0.0971268	0.0379788	0.00401361	0.0675528	1.41976	7.01121	0.89195	0.777745	135.046	2825973	123.814	3576133	28883	34.4001	0.724509	112.485	3152305	33.3773	23.5092	0.746711	35.1648	90.3144	45.49	5
167	10635	83687.2	6	25898	30.8449	3.00394	3.00394	-0.156808	0.409983	172.113	172.113	-8.98444	23.4903	0.165286	0.165286	0.021121	0.0890446	9.47017	9.47017	1.21015	5.10188	0.0731306	0.0247498	0.0020274	0.0489402	1.38599	7.4709	0.789116	0.777036	135.388	3506289	123.711	4559748	36858	43.8985	0.702643	114.572	4601075	47.8298	34.5096	0.64489	33.9293	96.5504	46.7364	6
168	10635	83687.2	7	30972	36.8881	3.049	3.049	-0.076513	1.68704	174.695	174.695	-4.38387	96.6602	0.0780616	0.0780616	-0.00768172	0.0364523	4.4726	4.4726	-0.44013	2.08856	0.0133791	-0.033494	-0.000410538	-0.0100574	1.29513	9.32897	0.780853	0.777961	126.175	3907903	117.078	4829000	41246	49.1246	0.750909	112.822	5730187	60.4912	46.7065	0.609811	39.483	93.6053	46.8657	7
169	10635	83687.2	5	24199	28.8214	3.10467	3.10467	-0.076513	1.81414	177.885	177.885	-4.38387	103.942	0.104257	0.104257	-0.0533576	0.0366355	5.9735	5.9735	-3.05717	2.09906	-0.00545263	-0.0322714	0.00020405	-0.018862	1.33266	7.62337	0.786053	0.777915	128.376	3106576	119.244	3760121	31533	37.5563	0.767418	110.655	2995170	32.238	24.1907	0.894019	38.6885	85.9632	44.594	5
170	10635	83687.2	7	33985	40.4767	3.05592	3.05592	-0.233402	1.66389	175.092	175.092	-13.3729	95.3341	0.175987	0.175987	-0.0593625	0.0532827	10.0833	10.0833	-3.40122	3.05288	0.0113855	-0.00160138	-1.27404e-05	0.00489206	1.19833	8.90605	0.900455	0.898628	136.936	4653761	125.134	5738998	45863	54.6236	0.741011	116.239	6357632	65.1422	54.3608	0.621359	39.0027	79.2571	42.6733	7
171	10635	83687.2	6	27762	33.065	3.09823	3.09823	-0.193295	0.407387	177.516	177.516	-11.075	23.3416	0.212298	0.212298	0.0608126	0.122786	12.1638	12.1638	3.48431	7.03511	0.118508	0.0358917	0.00474219	0.0771999	1.37494	8.30331	0.920583	0.920313	140.677	3905486	125.262	4922059	39294	46.7998	0.70652	112.231	5176104	54.9296	39.9506	0.601952	35.4022	72.4963	40.0495	6
172	10635	83687.2	6	25978	30.9402	-0.520511	1.17549e-38	-0.520511	-0.232594	-29.8231	6.73509e-37	-29.8231	-13.3266	0.49777	0.49777	0.0343484	0.193674	28.5201	28.5201	1.96802	11.0967	0.181228	0.0478152	0.00982366	0.114522	1.78892	7.53713	0.880251	0.880455	148.467	3856865	131.617	4873502	37028	44.1009	0.701577	110.068	5040494	54.5417	30.4887	0.567276	32.5249	66.865	36.9434	6
173	10635	83687.2	6	23129	27.547	3.01397	3.01397	-0.10058	1.39393	172.688	172.688	-5.76283	79.8661	0.247176	0.247176	0.0370053	0.10367	14.1621	14.1621	2.12025	5.93987	0.0858809	0.0282236	0.002717	0.0570522	1.38499	7.25573	0.839115	0.798609	138.696	3207893	123.051	4157652	33788	40.242	0.684533	110.829	4274908	45.94	33.1699	0.59963	37.9938	66.7931	38.5292	6
174	10635	83687.2	6	27222	32.4218	3.09823	3.09823	0.0186766	1.54645	177.516	177.516	1.07009	88.6053	0.0936837	0.0936837	-0.0727626	0.00521434	5.36768	5.36768	-4.16899	0.29876	-0.00455394	-0.0285872	0.000159926	-0.0165706	1.14338	8.4608	0.710961	0.724768	126.736	3449994	114.841	4253596	37039	44.114	0.734955	109.326	4345410	47.3396	41.4032	0.684877	41.5698	72.8567	40.8969	6
175	10635	83687.2	7	31988	38.0982	3.05592	3.05592	-0.257881	0.396963	175.092	175.092	-14.7755	22.7443	-0.159258	0.051425	-0.159258	-0.0386345	-9.12484	2.94643	-9.12484	-2.21359	0.00728889	-0.035724	-0.000226886	-0.0142175	1.12074	10.1398	0.920231	0.908683	118.332	3785192	107.642	4906341	45580	54.2865	0.701799	100.917	5801112	68.4643	61.0886	0.556469	45.9617	78.8803	43.7026	7
176	10635	83687.2	6	31140	37.0882	3.04917	3.04917	-0.0645808	0.51113	174.705	174.705	-3.70021	29.2856	-0.0533576	0.0371324	-0.0533576	0.00413151	-3.05717	2.12753	-3.05717	0.236718	0.00104684	-0.0179665	-1.11168e-05	-0.00845985	1.20824	9.8724	0.782175	0.785162	121.023	3768666	112.549	4864613	43222	51.4781	0.720466	107.193	4718108	52.4225	43.3876	0.707487	43.4009	86.5048	45.5307	6
177	10635	83687.2	6	28745	34.2358	3.06456	3.06456	-0.0670246	0.931584	175.587	175.587	-3.84023	53.3758	0.0990533	0.0990533	-0.0515905	0.00969421	5.67534	5.67534	-2.95592	0.555437	0.0209003	0.00295464	7.65691e-05	0.0119275	1.20692	9.58085	0.78458	0.779307	120.015	3449840	110.046	4462678	40553	48.2993	0.708825	104.811	4677307	53.1504	44.0382	0.64413	44.8148	95.0294	48.2971	6
178	10635	83687.2	5	25971	30.9319	3.06456	3.06456	-0.50129	1.11699	175.587	175.587	-28.7218	63.9991	0.0953479	0.0953479	0.0341447	0.0572543	5.46303	5.46303	1.95635	3.28043	0.0964547	0.0414222	0.00436632	0.0689385	1.3712	8.14166	0.755615	0.751913	126.902	3295780	116.328	4463025	38366	45.6945	0.676927	106.046	3428566	38.5066	28.0825	0.803289	40.9913	100.335	49.0685	5
179	10635	83687.2	6	27571	32.8375	3.049	3.049	-0.204537	0.438677	174.695	174.695	-11.7191	25.1343	0.0780616	0.0780616	0.021121	0.0547987	4.4726	4.4726	1.21015	3.13973	0.0276026	0.00275147	8.96993e-05	0.015177	1.4415	8.97137	1.00224	0.99514	132.237	3645903	122.343	4502358	36801	43.8306	0.749192	115.308	4985956	51.5001	35.7267	0.63762	35.888	102.114	48.2358	6
180	10635	83687.2	6	22599	26.9158	2.95126	2.95126	-0.334605	1.41695	169.095	169.095	-19.1714	81.1851	0.172036	0.172036	-0.0794871	0.0438495	9.85694	9.85694	-4.55428	2.51239	-0.000255996	-0.031038	3.94683e-05	-0.015647	1.16116	7.13586	0.792295	0.793821	126.348	2855332	115.442	3570034	30925	36.8322	0.730768	111.131	3568337	38.2426	32.9349	0.703816	43.952	66.7538	39.142	6
181	10635	83687.2	6	24831	29.5741	2.87865	2.87865	-0.266471	0.886077	164.935	164.935	-15.2677	50.7685	0.197374	0.197374	-0.16394	-0.0381042	11.3087	11.3087	-9.39308	-2.18321	0.01365	-0.0263743	-0.00034968	-0.00636216	1.15452	8.3619	0.677678	0.693392	115.98	2879909	105.451	3754794	35607	42.4085	0.697363	99.2708	3880868	46.5613	40.3295	0.635166	47.715	71.3174	41.5107	6
182	10635	83687.2	4	15974	19.0253	2.70246	2.70246	-0.334605	1.9034	154.84	154.84	-19.1714	109.057	0.229236	0.229236	-0.0100366	0.0958541	13.1342	13.1342	-0.575053	5.49204	0.0490743	0.00881519	0.000471436	0.0289447	1.25576	6.37934	0.795596	0.791497	146.296	2336938	130.626	2997219	22945	27.3279	0.696187	-1000	-1000	-1000	-1000	-1000	40.6966	62.31	37.2907	4
183	10635	83687.2	5	16965	20.2056	2.95126	2.95126	-0.307215	1.03213	169.095	169.095	-17.6021	59.1366	0.468648	0.468648	-0.0865238	0.167237	26.8516	26.8516	-4.95745	9.58196	0.103773	0.0366076	0.00432613	0.0701905	1.44482	6.53194	0.846085	0.814232	145.923	2475578	132.089	3143448	23798	28.3438	0.712875	-1000	-1000	-1000	-1000	-1000	45.8224	61.3709	37.446	5
184	10635	83687.2	7	25043	29.8266	2.92097	2.92097	-0.884442	0.513444	167.36	167.36	-50.6748	29.4182	0.771133	0.771133	-0.294276	0.234575	44.1827	44.1827	-16.8608	13.4402	0.234572	-0.0421815	-0.00893191	0.0961954	2.03502	6.75966	0.741357	0.735236	126.521	3168462	112.423	4361099	38792	46.2019	0.645571	93.9248	4863605	61.6731	30.3059	0.483625	49.891	64.6922	39.278	7
185	10635	83687.2	5	23423	27.8972	2.7368	2.7368	-0.779151	1.26453	156.807	156.807	-44.6421	72.4521	1.05567	1.05567	-0.294276	0.321374	60.4855	60.4855	-16.8608	18.4134	-0.0319933	-0.227805	0.00915337	-0.129899	3.10246	6.71854	1.08358	0.990092	123.276	2887502	107.091	4205565	39271	46.7724	0.596445	84.3837	4627246	65.3103	21.0511	0.427148	53.0943	69.4185	42.0885	5
186	10635	83687.2	6	24697	29.4145	2.47038	2.47038	-0.266471	0.524094	141.542	141.542	-15.2677	30.0284	0.95341	0.95341	-0.16394	0.145428	54.6264	54.6264	-9.39308	8.3324	-0.00016982	-0.128954	0.000375861	-0.0645617	1.55482	8.2268	0.810864	0.83924	115.572	2854283	100.461	3881720	38639	46.0197	0.639173	92.2887	4857735	62.6907	40.3203	0.469201	52.5716	75.9055	44.5023	6
187	10635	83687.2	5	25696	30.6043	-0.179986	0.0879121	-0.179986	-0.057745	-10.3124	5.03699	-10.3124	-3.30854	-0.105875	0.0739669	-0.105875	-0.0314452	-6.06618	4.23799	-6.06618	-1.80168	-0.00197542	-0.0618769	0.000152028	-0.0319262	1.24347	8.59377	0.703918	0.694154	112.495	2890677	101.964	3847314	37732	44.9394	0.681013	93.2018	2951303	37.7144	30.33	0.811476	51.5503	82.4736	46.2839	5
188	10635	83687.2	6	25396	30.247	-0.155258	0.108892	-0.155258	-0.0403139	-8.89563	6.23904	-8.89563	-2.30981	-0.102544	0.0493528	-0.102544	-0.0337792	-5.87533	2.82771	-5.87533	-1.93541	0.0104471	-0.0193507	-0.000200144	-0.0044518	1.2338	10.0327	0.776874	0.773504	113.914	2892964	103.613	3890466	37548	44.7203	0.676361	96.0846	4537135	56.24	45.5828	0.53782	48.5293	88.7008	47.2773	6
189	10635	83687.2	6	30535	36.3677	2.20792	2.20792	-1.36753	0.094298	126.505	126.505	-78.3535	5.40288	0.535228	0.535228	-0.111587	0.0714308	30.6663	30.6663	-6.39347	4.09268	0.000401285	-0.0729528	8.19895e-05	-0.0362758	1.45752	9.70163	0.795525	0.801772	117.535	3588931	106.411	4611011	43332	51.6091	0.704675	95.9228	4867723	60.4396	41.4676	0.601719	54.0241	89.7974	49.0019	6
190	10635	83687.2	6	28451	33.8856	2.60908	2.60908	-1.45066	0.196207	149.489	149.489	-83.1165	11.2418	-0.111587	0.0918226	-0.111587	0.0190887	-6.39347	5.26105	-6.39347	1.0937	0.00876457	-0.0315398	-0.000255969	-0.0113876	1.0472	9.79435	0.554886	0.555366	113.933	3241499	104.584	4242464	40565	48.3136	0.701368	100.906	4379840	51.6963	49.366	0.655475	50.3484	97.2121	49.8116	6
191	10635	83687.2	7	38196	45.492	2.66495	2.66495	-0.50129	1.50617	152.69	152.69	-28.7218	86.2973	0.128949	0.128949	-0.0290322	0.0766797	7.38825	7.38825	-1.66342	4.39342	0.0531207	0.021151	0.0012973	0.0371358	1.42714	10.6707	0.903445	0.76096	133.195	5087519	118.806	6697309	56372	67.14	0.67757	105.418	7721200	87.2342	61.1251	0.521493	45.2018	104.672	50.6533	7
192	10635	83687.2	6	29145	34.7122	2.63102	2.63102	0.453128	1.32456	150.746	150.746	25.9623	75.8918	0.123214	0.123214	-0.0792706	0.0561082	7.05966	7.05966	-4.54187	3.21476	0.0395885	-0.00996589	-0.000336575	0.0148113	1.30377	8.40533	1.11413	0.859191	123.464	3598372	113.371	4587207	40462	48.1909	0.720305	103.289	4637069	53.4695	41.0115	0.649195	47.5586	111.224	51.5111	6
193	10635	83687.2	6	26714	31.8168	2.9634	2.9634	-0.0526103	1.43068	169.791	169.791	-3.01435	81.972	0.128949	0.128949	0.00613761	0.0736347	7.38825	7.38825	0.351659	4.21896	0.0828495	0.0336957	0.00308873	0.0582726	1.25773	8.61518	0.756397	0.751919	127.274	3400005	116.234	4440359	38202	45.4992	0.699283	109.821	4516351	48.98	38.943	0.649588	40.9389	112.603	50.6991	6
194	10635	83687.2	6	29490	35.1231	0.456573	0.456573	-0.0882726	0.0215057	26.1597	26.1597	-5.05765	1.23219	0.108342	0.108342	0.0405551	0.0738886	6.20754	6.20754	2.32364	4.23351	0.0608286	0.0272261	0.00182919	0.0440274	1.267	8.32801	0.983755	0.983458	128.709	3795624	119.779	4820280	40243	47.9301	0.732798	113.855	4816719	50.3869	39.7686	0.697067	38.1982	107.615	49.7526	6
195	10635	83687.2	6	31559	37.5873	2.99252	2.99252	-0.124147	0.43212	171.459	171.459	-7.11309	24.7587	0.11479	0.11479	0.0148787	0.0733841	6.57701	6.57701	0.852487	4.2046	0.0478983	0.00278148	0.000159263	0.0253399	1.35849	8.6489	0.758322	0.75865	131.166	4139464	119.621	5240946	43813	52.182	0.720311	114.041	5197083	54.2771	39.9538	0.692508	34.1179	114.282	49.3796	6
196	10635	83687.2	7	28962	34.4942	3.00314	3.00314	-0.156472	0.726765	172.067	172.067	-8.96517	41.6406	0.203377	0.203377	0.0148787	0.0920905	11.6527	11.6527	0.852487	5.27639	0.080309	0.0183595	0.00169511	0.0493342	1.42202	8.85381	0.873852	0.865198	138.922	4023463	126.566	5186685	40980	48.8078	0.706735	116.771	5660789	57.7377	40.6027	0.59743	29.3075	120.598	48.8308	7
197	10635	83687.2	7	20395	24.2908	3.00314	3.00314	-0.721008	1.2158	172.067	172.067	-41.3107	69.6601	0.10497	0.10497	-0.0513356	0.0266429	6.01432	6.01432	-2.94131	1.52652	0.0248895	-0.0255899	-0.000576539	-0.00035019	1.27825	7.5632	0.752485	0.748557	125.644	2562508	116.211	3254606	28006	33.3556	0.728237	110.781	3917059	42.1128	32.9457	0.576803	37.0831	118.75	49.8503	7
198	10635	83687.2	6	17792	21.1906	2.47555	2.47555	-0.70687	0.408988	141.838	141.838	-40.5007	23.4333	-0.147801	0.103862	-0.147801	-0.0137042	-8.46835	5.95085	-8.46835	-0.78519	-0.00105679	-0.0801986	0.000190974	-0.0406277	1.25929	6.81842	0.833623	0.870012	117.173	2084738	106.285	2640763	24846	29.592	0.716091	100.109	2772016	32.9792	26.1887	0.642543	49.67	116.532	51.7538	6
199	10635	83687.2	6	32431	38.6258	2.29177	2.29177	-0.70687	1.29946	131.309	131.309	-40.5007	74.4534	0.515893	0.515893	-0.0792706	0.171297	29.5585	29.5585	-4.54187	9.81461	0.0417589	-0.0200111	-0.000765653	0.0108739	1.49005	9.10021	1.15975	0.981562	122.657	3977904	114.232	5077707	44451	52.9418	0.72959	102.87	4793499	55.4983	37.2461	0.695982	54.11	111.915	52.815	6
201	10635	83687.2	7	30671	36.5297	1.47739	1.47739	-1.45066	-0.119035	84.6481	84.6481	-83.1165	-6.82019	1.02811	1.02811	0.0409297	0.432622	58.9065	58.9065	2.3451	24.7874	0.116062	0.00991555	0.00136252	0.062989	1.47795	9.31984	4.00687	0.986981	128.393	3937933	118.706	4889496	41190	49.0579	0.744623	106.457	5920066	66.2323	44.8138	0.551538	55.9015	98.1246	51.4551	7
202	10635	83687.2	7	21478	25.5806	-0.236566	1.17549e-38	-0.236566	-0.149095	-13.5542	6.73509e-37	-13.5542	-8.54254	0.238585	0.238585	0.0482272	0.128407	13.6699	13.6699	2.76322	7.35717	0.0952699	0.0255907	0.0028913	0.0604303	1.41121	6.67474	0.762786	0.762255	134.356	2885703	123.912	4049950	32684	38.9272	0.657141	117.485	4908009	49.7554	35.2572	0.514128	25.7127	127.83	48.2625	7
203	10635	83687.2	5	29758	35.4423	0.716145	0.716145	-0.322112	-0.0063096	41.0321	41.0321	-18.4556	-0.361514	0.519575	0.519575	0.134102	0.280526	29.7695	29.7695	7.68347	16.073	0.0998735	-0.00790967	-0.000588909	0.0459819	1.88865	8.62673	0.944741	0.992399	132.599	3945880	118.932	5963858	50145	59.7235	0.593439	-1000	-1000	-1000	-1000	-1000	20.5648	131.25	47.0943	5
204	10635	83687.2	5	10867	12.9428	3.00987	3.00987	-0.322112	1.07903	172.453	172.453	-18.4556	61.8239	0.253977	0.253977	-0.0633188	0.112242	14.5518	14.5518	-3.6279	6.43101	0.081617	0.00918095	0.000993588	0.045399	1.12317	6.20546	0.760826	0.756231	136.283	1480990	125.766	2237628	17792	21.1906	0.61078	-1000	-1000	-1000	-1000	-1000	26.8672	132.615	48.1978	5
205	10635	83687.2	5	33896	40.3707	0.741684	0.741684	-0.236566	0.0503386	42.4954	42.4954	-13.5542	2.88419	0.238585	0.238585	0.0581629	0.153589	13.6699	13.6699	3.33249	8.80003	0.262585	0.124973	0.0377034	0.193779	2.16385	9.5996	1.0669	1.06507	146.771	4974959	127.348	7324268	57514	68.5001	0.589352	103.17	4668082	53.8896	24.9045	0.749137	18.3594	126.511	45.8858	5
206	10635	83687.2	7	26311	31.3368	-2.65035	2.40185	-2.65035	0.395706	-151.854	137.616	-151.854	22.6723	0.449289	0.449289	-0.159567	0.185413	25.7424	25.7424	-9.1425	10.6234	0.189671	-0.0353656	-0.00622742	0.0771527	1.73216	9.18655	2.5075	0.960862	152.159	4003455	127.454	5477332	42975	51.1839	0.61224	110.582	6220607	66.9988	38.6793	0.467722	14.9802	128.19	43.6246	7
207	10635	83687.2	6	15664	18.6561	-2.65035	1.50377	-2.65035	0.27541	-151.854	86.1598	-151.854	15.7798	0.807252	0.807252	-0.163177	0.381147	46.2521	46.2521	-9.34935	21.8381	0.244539	-0.0739585	-0.0158161	0.0852901	1.71991	7.35007	2.93346	0.629893	146.178	2289727	119.706	3399764	28401	33.826	0.55153	100.054	3532269	42.0471	24.4473	0.443695	12.3156	130.515	40.6322	6
208	10635	83687.2	6	20834	24.8136	2.20853	2.20853	-0.44062	1.10459	126.539	126.539	-25.2457	63.2885	0.865235	0.865235	0.20495	0.578117	49.5743	49.5743	11.7427	33.1237	1.47003	0.172667	0.303336	0.821351	2.79977	9.61897	1.0983	1.09875	166.199	3462590	133.135	5131825	38546	45.9089	0.540497	104.352	5029115	57.3993	20.5014	0.432298	9.28001	128.822	37.957	6
209	10635	83687.2	6	32447	38.6449	2.06423	2.06423	-0.766936	0.782269	118.272	118.272	-43.9422	44.8207	0.981193	0.981193	0.124581	0.654433	56.2182	56.2182	7.13795	37.4962	1.55958	0.105869	0.200417	0.832722	4.2373	10.4616	1.59323	1.59301	156.324	5072237	127.629	7574139	59345	70.6808	0.546752	93.1219	8034937	102.766	24.2526	0.376049	7.70875	119.367	37.0057	6
210	10635	83687.2	6	37436	44.5869	2.87729	2.87729	-1.03902	0.364816	164.856	164.856	-59.5314	20.9024	1.0142	1.0142	0.150807	0.710408	58.1094	58.1094	8.64063	40.7034	1.99866	0.0839393	0.205251	1.0413	4.69002	9.85509	1.17084	1.30245	149.906	5611883	132.35	7459620	56363	67.1292	0.664195	101.063	8165705	96.2321	20.5185	0.463326	9.16156	101.123	35.3285	6
211	10635	83687.2	6	37752	44.9632	1.84844	1.84844	-0.911637	-0.120021	105.908	105.908	-52.2329	-6.87672	1.00168	1.00168	0.124581	0.69259	57.392	57.392	7.13795	39.6825	1.70367	0.0928374	0.193816	0.898251	4.57914	9.68273	2.12657	2.12456	153.504	5795087	131.803	7719431	58568	69.7554	0.644584	96.3936	8274402	102.237	22.3266	0.439796	7.83665	110.422	36.2049	6
212	10635	83687.2	6	25885	30.8294	2.92244	2.92244	0.445695	1.90053	167.443	167.443	25.5364	108.893	0.855596	0.855596	-0.0441843	0.353036	49.0221	49.0221	-2.53157	20.2274	0.112616	0.00697732	0.0010368	0.0597969	1.52419	9.07736	0.570777	0.618235	138.333	3580755	121.952	5185757	42523	50.6456	0.608729	100.621	4735480	56.0522	36.7751	0.550013	11.0714	123.72	34.5299	6
213	10635	83687.2	5	36891	43.9378	1.67626	1.67626	-0.254063	0.332955	96.0429	96.0429	-14.5568	19.0769	0.327111	0.327111	-0.15597	0.133697	18.7421	18.7421	-8.93639	7.66026	0.234464	0.116713	0.0312488	0.175588	2.27743	9.90243	0.936049	0.933829	147.768	5451297	123.757	7690508	62142	74.0121	0.593656	98.375	4888992	59.1905	25.99	0.742311	18.1154	127.827	29.2991	5
214	10635	83687.2	6	29708	35.3827	1.67933	1.67933	-0.362688	0.0860472	96.2184	96.2184	-20.7805	4.93014	0.78384	0.78384	-0.15597	0.361379	44.9107	44.9107	-8.93639	20.7055	0.10871	-0.107389	-0.0116285	0.000660246	1.91102	8.73455	0.979767	0.999958	132.209	3927679	117.651	5920105	50319	59.9307	0.590393	-1000	-1000	-1000	-1000	-1000	20.4808	132.852	28.9254	6
215	10635	83687.2	4	14236	16.9553	2.20853	2.20853	-1.19239	0.822458	126.539	126.539	-68.3189	47.1234	0.730236	0.730236	0.143794	0.375364	41.8395	41.8395	8.23881	21.5068	0.182849	0.0802712	0.016346	0.13156	1.48314	6.67453	0.551795	0.660373	146.394	2084066	126.753	2985545	23554	28.0532	0.604398	105.474	1384226	15.6308	10.539	1.08474	11.703	129.961	35.3043	4
216	10635	83687.2	8	26999	32.1562	-3.02037	2.61022	-3.02037	0.836771	-173.054	149.555	-173.054	47.9434	0.614041	0.614041	-0.0754854	0.270463	35.182	35.182	-4.325	15.4964	0.222888	-0.0520481	-0.00785862	0.08542	1.85645	8.89647	2.01666	0.976082	151.097	4079481	126.837	5828658	45954	54.7319	0.587522	106.696	7264490	81.091	43.6807	0.396545	14.7294	129.888	31.8495	8
217	10635	83687.2	7	14850	17.6866	2.93606	2.93606	-1.22684	1.2453	168.224	168.224	-70.2929	71.3503	0.350071	0.350071	0.169778	0.262019	20.0576	20.0576	9.72759	15.0126	0.129858	0.0315642	0.00500459	0.080711	1.60373	6.58468	0.881922	0.753424	159.117	2362885	132.119	3433763	25990	30.9545	0.571374	113.893	3999620	41.8252	26.08	0.422869	14.0104	138.854	38.4248	7
218	10635	83687.2	7	14823	17.6544	-3.02037	2.93606	-3.02037	0.651299	-173.054	168.224	-173.054	37.3167	0.807252	0.807252	0.20902	0.446063	46.2521	46.2521	11.9759	25.5575	0.553116	0.0415974	0.0360865	0.297357	1.72746	7.12216	1.10221	0.705265	153.097	2269351	124.131	3632572	29264	34.8539	0.506527	102.843	3587591	41.5475	24.0511	0.424922	12.596	135.014	36.3731	7
219	10635	83687.2	5	11221	13.3644	2.61022	2.61022	-0.66298	0.795455	149.555	149.555	-37.9859	45.5762	0.499126	0.499126	0.159847	0.342093	28.5978	28.5978	9.15856	19.6005	0.140862	-0.00070806	0.00107294	0.0700767	1.4249	7.12821	0.771179	0.789668	150.984	1694189	136.166	2659863	19534	23.2653	0.574434	123.464	2096507	20.2243	14.1935	0.66081	14.3006	135.888	33.4121	5
220	10635	83687.2	5	12120	14.4351	2.65069	2.65069	-0.107855	1.31031	151.873	151.873	-6.17962	75.075	0.50185	0.50185	-0.0622012	0.281761	28.7539	28.7539	-3.56387	16.1437	0.301408	0.105769	0.0351342	0.203589	1.76771	7.35755	0.69142	0.66194	154.835	1876597	121.063	2997891	24763	29.4931	0.48944	105.687	2404735	27.0995	15.3302	0.532671	13.2658	136.097	40.8937	5
221	10635	83687.2	5	16179	19.2694	2.77019	2.77019	-0.107855	1.57596	158.72	158.72	-6.17962	90.2961	0.409165	0.409165	-0.163177	0.242097	23.4434	23.4434	-9.34935	13.8712	0.120095	-0.0168976	-0.00116899	0.0515987	1.89944	6.81295	1.03432	0.969347	150.037	2427444	129.405	3894051	30092	35.84	0.537651	110.723	2553833	27.4709	14.4626	0.701449	14.5515	133.647	43.9161	5
222	10635	83687.2	7	13294	15.8334	-2.32892	2.32041	-2.32892	0.891441	-133.437	132.95	-133.437	51.0758	0.537876	0.537876	-0.371059	0.184376	30.818	30.818	-21.2601	10.564	0.0957513	-0.238023	-0.0189567	-0.0711358	2.03403	6.08097	1.39144	0.898825	157.356	2091897	134.29	3080334	22938	27.3195	0.579562	107.115	3891105	43.2652	21.2706	0.365961	16.5225	143.866	37.687	7
223	10635	83687.2	6	12261	14.603	-2.02912	1.55856	-2.02912	-0.551081	-116.26	89.2989	-116.26	-31.5746	0.506581	0.506581	-0.371059	0.204128	29.0249	29.0249	-21.2601	11.6957	0.113393	-0.126728	-0.0130834	-0.00666729	1.7688	6.06765	2.86599	0.728157	158.126	1938782	133.998	2744278	20480	24.392	0.598682	109.326	2908925	31.6903	17.9163	0.460806	16.2065	143.392	41.0302	6
224	10635	83687.2	7	16921	20.1532	1.91177	1.91177	-1.83358	0.287961	109.536	109.536	-105.056	16.4989	0.62859	0.62859	-0.0622012	0.325028	36.0156	36.0156	-3.56387	18.6227	0.392909	-0.035063	-0.0116549	0.178923	1.57715	7.60028	6.68029	0.760725	150.082	2539545	132.323	3644565	27543	32.8042	0.614348	111.878	3647643	38.8316	24.6213	0.518989	14.8378	140.602	44.2339	7
227	10635	83687.2	7	29042	34.5895	3.0628	3.0628	-0.926908	0.199173	175.485	175.485	-53.1079	11.4118	1.33341	1.33341	0.0115549	0.443978	76.3986	76.3986	0.662047	25.438	0.27366	-0.00228031	0.000884734	0.13569	2.00717	8.07418	1.06955	1.06912	137.481	3992726	124.062	5774946	46549	55.4406	0.623902	103.762	5520655	63.3678	31.5708	0.545852	59.1413	85.3671	46.3272	7
228	10635	83687.2	6	31400	37.3979	2.02817	2.02817	-1.05028	-0.0434132	116.205	116.205	-60.1764	-2.48739	1.33298	1.33298	-0.0837829	0.477754	76.3742	76.3742	-4.80041	27.3733	0.124667	0.0141736	0.00218804	0.0694205	2.33794	9.3078	0.860959	0.853031	131.508	4129366	117.201	5867552	50064	59.627	0.627197	90.1359	5882328	77.7265	33.2457	0.481147	56.3371	81.7734	48.2141	6
229	10635	83687.2	5	23031	27.4303	-1.78861	1.05341	-1.78861	-0.350807	-102.48	60.356	-102.48	-20.0998	1.33298	1.33298	0.432607	0.762174	76.3742	76.3742	24.7865	43.6693	2.58007	0.172733	0.511956	1.3764	2.601	7.90802	3.15357	1.78266	167.489	3857443	151.009	5306622	35141	41.8535	0.655388	116.701	3089231	31.5277	12.1214	0.870039	58.8928	82.1086	48.9131	5
230	10635	83687.2	5	26170	31.1689	-0.709907	1.17549e-38	-0.709907	-0.503472	-40.6747	6.73509e-37	-40.6747	-28.8468	1.02811	1.02811	0.153225	0.645652	58.9065	58.9065	8.77915	36.9931	1.88184	0.195691	0.426814	1.03877	3.53994	8.22406	1.52391	1.57891	174.96	4578708	145.046	6835286	47125	56.1266	0.555332	111.333	4333366	46.3572	13.0955	0.672363	59.8874	91.5135	50.1382	5
231	10635	83687.2	6	26559	31.6322	-1.04191	0.011156	-1.04191	-0.322813	-59.6968	0.63919	-59.6968	-18.4958	1.01214	1.01214	0.0259073	0.336155	57.9914	57.9914	1.48438	19.2603	0.321231	0.0317545	0.0119742	0.176493	1.60179	7.94851	1.09189	1.09549	153.258	4070373	138.852	5062672	36461	43.4256	0.728422	122.12	4615716	45.0163	28.1037	0.702684	61.622	106.407	49.0721	6
232	10635	83687.2	6	24460	29.1322	-2.123	1.91829	-2.123	0.196164	-121.639	109.91	-121.639	11.2394	1.485	1.485	0.330564	0.744136	85.0844	85.0844	18.9399	42.6359	1.67537	0.128357	0.2449	0.901863	2.16159	8.64077	1.82653	1.4851	165.901	4057929	147.322	5674385	38517	45.8744	0.635044	113.965	4104804	42.8981	19.8456	0.679104	59.3036	84.8625	19.9536	6
233	10635	83687.2	5	24973	29.7432	2.02181	2.02181	-0.873491	0.296131	115.841	115.841	-50.0473	16.967	0.990439	0.990439	0.192448	0.572871	56.748	56.748	11.0265	32.8231	1.45256	0.172925	0.292995	0.812744	1.83532	8.72599	1.25273	1.26407	170.24	4251416	152.301	5610624	36839	43.8758	0.677896	126.139	2928678	27.6529	15.0671	1.07559	60.6725	94.3296	20.6196	5
234	10635	83687.2	6	26342	31.3737	2.82243	2.82243	-1.01502	0.504612	161.714	161.714	-58.1565	28.9121	1.01461	1.01461	-0.0152506	0.404331	58.1331	58.1331	-0.873797	23.1665	0.44854	0.0239119	0.0131731	0.236226	1.70579	8.70684	1.08484	1.08292	154.459	4068762	139.573	5286314	37875	45.1097	0.695498	118.758	4418688	44.3149	25.9791	0.707973	61.2724	102.778	21.9729	6
235	10635	83687.2	6	26102	31.0879	2.61385	2.61385	-1.01502	0.180823	149.762	149.762	-58.1565	10.3604	1.01461	1.01461	0.174941	0.562766	58.1331	58.1331	10.0234	32.2441	1.20253	0.0511797	0.0703344	0.626857	2.67529	8.95628	1.48931	1.47203	169.343	4420192	143.973	6222925	43223	51.4793	0.603891	109.252	5639801	61.4827	22.9817	0.505636	59.7587	102.191	19.3695	6
236	10635	83687.2	6	24064	28.6606	-0.669171	1.17549e-38	-0.669171	-0.508142	-38.3407	6.73509e-37	-38.3407	-29.1144	0.803246	0.803246	0.268841	0.555639	46.0226	46.0226	15.4035	31.8358	1.00919	0.0619492	0.0708678	0.535569	2.06726	8.87769	1.39354	1.27242	183.761	4422015	158.302	5810299	36704	43.715	0.655623	129.592	5155480	47.3815	22.9199	0.60489	60.5334	110.841	20.3596	6
237	10635	83687.2	6	25510	30.3828	-0.862469	1.17549e-38	-0.862469	-0.378273	-49.4158	6.73509e-37	-49.4158	-21.6735	0.857718	0.857718	0.193153	0.384349	49.1436	49.1436	11.0669	22.0216	0.461324	0.0372654	0.0208057	0.249295	2.50574	7.16264	1.14358	1.14074	177.431	4526263	147.042	6417960	43647	51.9843	0.584462	111.814	5431357	57.8536	23.0884	0.525167	61.3984	116.719	22.348	6
238	10635	83687.2	5	15908	18.9467	-0.423806	1.17549e-38	-0.423806	-0.216365	-24.2823	6.73509e-37	-24.2823	-12.3968	0.416191	0.416191	0.0722508	0.21366	23.846	23.846	4.13967	12.2418	0.256298	0.0795548	0.0222783	0.167927	1.53333	5.93843	0.916172	0.916215	158.259	2517592	140.498	3318979	23623	28.1354	0.673411	120.57	2433406	24.0377	15.6767	0.788208	62.7787	120.737	25.3609	5
239	10635	83687.2	6	13274	15.8095	-0.233793	1.17549e-38	-0.233793	-0.141887	-13.3954	6.73509e-37	-13.3954	-8.12952	0.233495	0.233495	0.0421271	0.138773	13.3783	13.3783	2.41371	7.9511	0.113252	0.0301422	0.00382044	0.0716971	1.07327	6.70022	0.757603	0.757652	147.688	1960410	133.317	2434239	18259	21.7468	0.726984	127.988	2562051	23.8417	22.2141	0.663104	63.7717	120.996	29.1641	6
240	10635	83687.2	6	15743	18.7502	-0.421336	1.17549e-38	-0.421336	-0.236257	-24.1408	6.73509e-37	-24.1408	-13.5365	0.419706	0.419706	0.0722508	0.241016	24.0474	24.0474	4.13967	13.8092	0.234385	0.075307	0.0198072	0.154846	1.40042	6.08484	0.692386	0.691989	157.617	2481367	137.283	3084202	22466	26.7574	0.700748	120.899	3209568	31.6184	22.5778	0.593014	63.1232	126.037	26.7856	6
241	10635	83687.2	6	13702	16.3193	-0.409098	1.17549e-38	-0.409098	-0.24531	-23.4396	6.73509e-37	-23.4396	-14.0552	0.402943	0.402943	0.113728	0.249446	23.0869	23.0869	6.51611	14.2922	0.230841	0.0904953	0.0232243	0.160668	1.33104	6.01402	0.732757	0.730053	155.482	2130410	135.523	2702598	19942	23.7512	0.687093	120.047	2793903	27.7191	20.8251	0.588739	62.8522	131.215	27.9422	6
242	10635	83687.2	6	9106	10.8454	-0.294998	1.17549e-38	-0.294998	-0.19096	-16.9021	6.73509e-37	-16.9021	-10.9412	0.292689	0.292689	0.132484	0.195699	16.7699	16.7699	7.59076	11.2127	0.220142	0.0996578	0.0241891	0.1599	1.04145	5.3895	0.64782	0.645352	158.87	1446674	139.143	1906952	13705	16.3229	0.664429	123.302	2024692	19.5572	18.7788	0.554548	64.0087	132.434	31.8289	6
243	10635	83687.2	6	7805	9.29588	-0.230884	1.17549e-38	-0.230884	-0.155404	-13.2287	6.73509e-37	-13.2287	-8.90402	0.230911	0.230911	0.117183	0.158328	13.2302	13.2302	6.71411	9.0715	0.17243	0.0875291	0.0166684	0.12998	0.942509	5.28412	0.53858	0.538588	165.135	1288880	147.218	1708615	11606	13.8229	0.672497	131.22	1662177	15.0867	16.0069	0.616165	64.1748	134.981	36.5201	6
244	10635	83687.2	6	8171	9.73179	-0.240729	1.17549e-38	-0.240729	-0.192728	-13.7928	6.73509e-37	-13.7928	-11.0425	0.239564	0.239564	0.144262	0.193436	13.726	13.726	8.2656	11.083	0.23345	0.108422	0.0283567	0.170936	0.985744	5.48375	0.571811	0.571641	161.318	1318128	143.425	1688404	11772	14.0206	0.694105	125.56	1660162	15.7476	15.9754	0.617984	63.4165	136.712	33.4068	6
245	10635	83687.2	6	11158	13.2894	-0.319625	1.17549e-38	-0.319625	-0.232645	-18.3132	6.73509e-37	-18.3132	-13.3296	0.314658	0.314658	0.105899	0.23108	18.0286	18.0286	6.06757	13.2399	0.226814	0.100915	0.0254642	0.163865	1.23265	5.25458	0.758067	0.758138	158.601	1769665	141.669	2203941	15557	18.5286	0.717233	125.058	2222663	21.1681	17.1728	0.627802	62.1556	135.846	29.3103	6
246	10635	83687.2	5	8498	10.1213	-0.295321	1.17549e-38	-0.295321	-0.194213	-16.9207	6.73509e-37	-16.9207	-11.1276	0.295217	0.295217	0.105899	0.192696	16.9147	16.9147	6.06757	11.0407	0.254637	0.126479	0.035192	0.190558	1.05289	4.78154	0.675137	0.676375	161.334	1371020	144.999	1780875	12282	14.6281	0.691907	136.006	1349842	11.8207	11.2269	0.856232	61.4286	139.612	31.1158	5
247	10635	83687.2	6	8044	9.58053	-0.30658	1.17549e-38	-0.30658	-0.193036	-17.5658	6.73509e-37	-17.5658	-11.0602	0.295553	0.295553	0.130812	0.19125	16.9339	16.9339	7.49496	10.9578	0.204269	0.0759702	0.0170581	0.140119	1.06634	5.53831	0.616414	0.617402	158.13	1272000	139.682	1633297	11693	13.9265	0.687933	122.116	1723489	16.8095	15.7637	0.569948	61.5317	141.734	33.9804	6
248	10635	83687.2	6	6513	7.75709	-0.249023	1.17549e-38	-0.249023	-0.165446	-14.268	6.73509e-37	-14.268	-9.47934	0.25189	0.25189	0.127517	0.16569	14.4322	14.4322	7.30616	9.49335	0.198313	0.0794332	0.0173587	0.138873	0.941136	4.57841	0.652833	0.652783	167.522	1091072	145.424	1425007	9799	11.6708	0.66466	129.046	1510349	13.9397	14.8115	0.556476	63.0875	139.31	36.8926	6
249	10635	83687.2	6	7521	8.95763	-0.314087	1.17549e-38	-0.314087	-0.186839	-17.9959	6.73509e-37	-17.9959	-10.7051	0.309296	0.309296	0.0913403	0.185824	17.7213	17.7213	5.23342	10.647	0.198695	0.045147	0.0101491	0.121921	1.04788	4.85134	0.70459	0.70492	157.201	1182306	137.156	1513651	11036	13.1441	0.681497	121.919	1579459	15.4296	14.7246	0.580549	61.3885	143.617	36.9972	6
250	10635	83687.2	6	6198	7.38192	-0.230753	1.17549e-38	-0.230753	-0.147074	-13.2212	6.73509e-37	-13.2212	-8.42671	0.228949	0.228949	0.0394477	0.146067	13.1178	13.1178	2.26019	8.36902	0.158485	0.0631719	0.0110699	0.110828	0.891292	4.65968	0.617174	0.616465	167.284	1036827	148.513	1335281	8991	10.7084	0.689356	137.816	1402873	12.1237	13.6024	0.608883	62.4216	141.334	39.9454	6
251	10635	83687.2	5	6203	7.38787	-0.200662	1.17549e-38	-0.200662	-0.141619	-11.4971	6.73509e-37	-11.4971	-8.11419	0.202847	0.202847	0.106034	0.14186	11.6223	11.6223	6.07528	8.12798	0.244558	0.109765	0.0293243	0.177162	0.907236	4.71577	0.560987	0.560813	161.762	1003412	144.923	1308364	9028	10.7525	0.687085	129.813	987247	9.05787	9.98403	0.81563	62.8725	139	42.6762	5
252	10635	83687.2	6	6157	7.33309	-0.181239	1.17549e-38	-0.181239	-0.132283	-10.3842	6.73509e-37	-10.3842	-7.57925	0.178907	0.178907	0.116035	0.13722	10.2506	10.2506	6.64833	7.86213	0.13212	0.0765309	0.0111031	0.104325	0.959848	4.82293	0.5437	0.543848	163.757	1008250	142.822	1329098	9306	11.0836	0.661616	128.323	1468246	13.6274	14.1974	0.538114	63.7091	136.833	39.9832	6
253	10635	83687.2	7	9296	11.0717	-0.254082	1.17549e-38	-0.254082	-0.162946	-14.5578	6.73509e-37	-14.5578	-9.33614	0.247056	0.247056	0.106034	0.164528	14.1552	14.1552	6.07528	9.42676	0.150159	0.0680195	0.011525	0.109089	0.99588	5.95376	0.755175	0.755474	162.174	1507573	141.478	1945606	13752	16.3789	0.675974	125.192	2249001	21.396	21.4845	0.517466	63.6268	134.929	43.5248	7
254	10635	83687.2	6	8394	9.99739	-0.237072	1.17549e-38	-0.237072	-0.167825	-13.5832	6.73509e-37	-13.5832	-9.61564	0.237404	0.237404	0.0934209	0.169882	13.6023	13.6023	5.35262	9.7335	0.210922	0.0937703	0.0222138	0.152346	0.991515	6.15666	0.617235	0.619003	160.206	1344771	140.797	1769956	12571	14.9723	0.667727	124.768	1751083	16.7155	16.8586	0.59809	63.4889	131.547	46.1835	6
255	10635	83687.2	6	9676	11.5243	-0.336695	1.17549e-38	-0.336695	-0.207371	-19.2912	6.73509e-37	-19.2912	-11.8815	0.333874	0.333874	0.0722582	0.203754	19.1296	19.1296	4.14009	11.6742	0.233436	0.099466	0.0256591	0.166451	1.05663	5.82642	0.752326	0.757846	158.558	1534206	141.767	1948449	13744	16.3693	0.704016	128.154	1992271	18.5154	17.5232	0.622414	61.9777	136.657	47.574	6
256	10635	83687.2	6	8607	10.2511	-0.294668	1.17549e-38	-0.294668	-0.19127	-16.8832	6.73509e-37	-16.8832	-10.959	0.28755	0.28755	0.0722582	0.189091	16.4754	16.4754	4.14009	10.8341	0.222283	0.103292	0.0251609	0.162788	1.01246	5.79215	0.60475	0.604389	164.297	1414105	145.544	1907498	13106	15.6095	0.656722	130.263	1767254	16.1583	15.9595	0.634416	61.5689	140.131	45.9586	6
257	10635	83687.2	6	7435	8.8552	-0.3082	1.17549e-38	-0.3082	-0.185565	-17.6585	6.73509e-37	-17.6585	-10.6321	0.308007	0.308007	0.118004	0.185029	17.6475	17.6475	6.76112	10.6014	0.208776	0.0644778	0.0149783	0.136627	1.02343	4.79052	0.588879	0.588725	161.148	1198137	142.096	1524695	10730	12.7796	0.692917	125.807	1587613	15.0299	14.6859	0.589173	61.2923	143.102	43.4468	6
258	10635	83687.2	6	7855	9.35543	-0.348064	1.17549e-38	-0.348064	-0.194216	-19.9426	6.73509e-37	-19.9426	-11.1278	0.340587	0.340587	0.0267361	0.191988	19.5142	19.5142	1.53187	11.0001	0.20585	0.0466518	0.0112815	0.126251	1.11882	4.92312	0.68261	0.683249	162.629	1277449	142.538	1628352	11424	13.6062	0.687588	126.429	1663502	15.6709	14.0066	0.596994	60.9847	145.181	40.4203	6
259	10635	83687.2	6	9279	11.0514	-0.474682	1.17549e-38	-0.474682	-0.270534	-27.1973	6.73509e-37	-27.1973	-15.5004	0.489736	0.489736	0.0436903	0.251314	28.0598	28.0598	2.50327	14.3992	0.265606	0.0551231	0.0170022	0.160365	1.30106	5.10683	0.744449	0.745695	158.548	1471170	137.115	1870118	13639	16.2443	0.680328	118.529	1968895	19.7841	15.2061	0.558602	59.4358	147.104	44.1939	6
260	10635	83687.2	6	10619	12.6474	-0.415724	1.17549e-38	-0.415724	-0.25157	-23.8192	6.73509e-37	-23.8192	-14.4139	0.411335	0.411335	0.091486	0.252598	23.5677	23.5677	5.24176	14.4728	0.211508	0.0624943	0.0146538	0.137001	1.1829	5.48688	0.773923	0.77149	161.64	1716459	145.175	2136834	14719	17.5306	0.721448	129.214	2157635	19.8878	16.8128	0.635937	58.9811	144.546	47.023	6
261	10635	83687.2	6	11491	13.686	-0.452682	1.17549e-38	-0.452682	-0.260985	-25.9367	6.73509e-37	-25.9367	-14.9534	0.465529	0.465529	0.091486	0.260921	26.6728	26.6728	5.24176	14.9497	0.243018	0.0918762	0.0247648	0.167447	1.22348	5.82871	0.747405	0.743384	164.24	1887287	148.516	2320866	15627	18.612	0.73533	130.736	2328763	21.2152	17.3401	0.645101	59.2051	141.119	49.1751	6
262	10635	83687.2	7	16570	19.7351	-0.434301	1.17549e-38	-0.434301	-0.225079	-24.8836	6.73509e-37	-24.8836	-12.8961	0.433733	0.433733	0.0448247	0.222439	24.8511	24.8511	2.56826	12.7448	0.18898	0.033718	0.00760898	0.111349	1.27278	6.2501	0.693914	0.693345	160.415	2658074	142.914	3278448	22940	27.3219	0.722319	129.254	3714554	34.228	26.8924	0.576579	62.5424	123.216	49.7315	7
263	10635	83687.2	5	15927	18.9693	-0.425547	1.17549e-38	-0.425547	-0.21839	-24.3821	6.73509e-37	-24.3821	-12.5128	0.415633	0.415633	0.0448247	0.213384	23.814	23.814	2.56826	12.226	0.246287	0.081766	0.0220318	0.164027	1.5646	5.76782	0.87915	0.879696	163.197	2599237	146.508	3292616	22474	26.7669	0.708686	124.358	2614616	25.041	16.0048	0.75753	62.3643	117.735	49.9332	5
264	10635	83687.2	6	10274	12.2365	-0.372642	1.17549e-38	-0.372642	-0.229557	-21.3508	6.73509e-37	-21.3508	-13.1526	0.367598	0.367598	0.0991647	0.228822	21.0618	21.0618	5.68172	13.1106	0.201462	0.0773076	0.0171893	0.139385	1.19928	5.41433	0.811096	0.812279	158.287	1626239	144.55	2017044	13954	16.6194	0.736276	131.732	2284035	20.6504	17.219	0.592555	62.074	128.939	50.2041	6
265	10635	83687.2	5	10190	12.1365	-0.332528	1.17549e-38	-0.332528	-0.210068	-19.0524	6.73509e-37	-19.0524	-12.036	0.327417	0.327417	0.0991647	0.208744	18.7596	18.7596	5.68172	11.9602	0.245316	0.131359	0.0351547	0.188337	1.21388	4.92608	0.754014	0.753591	159.992	1630318	144.164	2037038	14130	16.8291	0.721161	131.424	1614113	14.6277	12.0504	0.829687	61.7089	133.389	49.6173	5
266	10635	83687.2	6	9198	10.955	-0.362827	1.17549e-38	-0.362827	-0.247595	-20.7885	6.73509e-37	-20.7885	-14.1861	0.356752	0.356752	0.0657088	0.229873	20.4404	20.4404	3.76484	13.1708	0.256462	0.0696198	0.020603	0.163041	1.2142	5.18128	0.72708	0.725224	155.812	1433155	137.684	1868240	13569	16.1609	0.677869	119.525	1849433	18.4288	15.1777	0.594447	59.6788	147.665	37.2181	6
267	10635	83687.2	5	8169	9.72941	-0.352753	1.17549e-38	-0.352753	-0.268691	-20.2113	6.73509e-37	-20.2113	-15.3949	0.329021	0.329021	0.0267361	0.256756	18.8515	18.8515	1.53187	14.711	0.324378	0.20814	0.073608	0.266259	1.21902	4.81431	0.689731	0.689619	167.782	1370610	151.555	1748788	11539	13.7431	0.707947	132.533	1321683	11.8774	9.7434	0.819156	59.6292	148.849	41.0033	5
268	10635	83687.2	6	11292	13.449	-0.459071	1.17549e-38	-0.459071	-0.240861	-26.3028	6.73509e-37	-26.3028	-13.8003	0.450174	0.450174	0.118263	0.235783	25.7931	25.7931	6.77596	13.5094	0.223169	0.0465555	0.0118831	0.134862	1.28595	5.63192	0.720723	0.719226	155.46	1755456	136.507	2233799	16364	19.4898	0.690051	118.597	2131498	21.4057	16.6459	0.628289	58.8778	146.246	33.7146	6
269	10635	83687.2	6	12188	14.5161	-0.445041	1.17549e-38	-0.445041	-0.25913	-25.4989	6.73509e-37	-25.4989	-14.847	0.467561	0.467561	0.118263	0.260322	26.7893	26.7893	6.77596	14.9154	0.250192	0.07793	0.0214647	0.164061	1.48944	5.43379	0.80731	0.821386	166.768	2032574	144.648	2572124	17782	21.1786	0.685412	122.096	2518656	24.5688	16.4953	0.590834	58.9293	143.485	30.8618	6
270	10635	83687.2	6	14004	16.679	-0.493244	1.17549e-38	-0.493244	-0.279446	-28.2608	6.73509e-37	-28.2608	-16.0111	0.492491	0.492491	0.0823504	0.282218	28.2177	28.2177	4.71833	16.1699	0.341412	0.103145	0.0393889	0.222278	1.47221	5.53886	0.986193	0.98481	167.673	2348096	149.868	2861430	19093	22.7401	0.733463	131.719	2662241	24.0723	16.3511	0.692871	59.3668	139.429	27.9166	6
271	10635	83687.2	6	17420	20.7475	-0.576358	1.17549e-38	-0.576358	-0.334199	-33.0229	6.73509e-37	-33.0229	-19.1482	0.607068	0.607068	0.0823504	0.336866	34.7824	34.7824	4.71833	19.301	0.358722	0.091317	0.0374035	0.22502	1.70192	5.93342	0.95325	0.954518	167.01	2909306	147.632	3518959	23836	28.3891	0.730827	125.687	3314817	31.4113	18.4564	0.660511	59.9672	135.052	25.8394	6
272	10635	83687.2	6	19245	22.9211	-0.634971	1.17549e-38	-0.634971	-0.37767	-36.3812	6.73509e-37	-36.3812	-21.6389	0.643383	0.643383	0.106169	0.38118	36.8631	36.8631	6.08302	21.84	0.456377	0.116379	0.0595005	0.286378	1.82934	6.05341	0.935462	0.932976	173.07	3330733	149.543	4084465	27313	32.5302	0.70461	124.116	3827638	36.73	20.0783	0.624043	60.8842	129.867	24.233	6
273	10635	83687.2	6	21036	25.0542	-0.643298	1.17549e-38	-0.643298	-0.407254	-36.8582	6.73509e-37	-36.8582	-23.3339	0.651936	0.651936	0.106169	0.405629	37.3532	37.3532	6.08302	23.2408	0.501489	0.07272	0.042024	0.287105	2.19391	6.72597	1.06931	1.06217	177.049	3724399	149.484	4987395	33364	39.7371	0.6305	117.201	4561472	46.3546	21.1287	0.540491	60.9793	123.768	22.8084	6
274	10635	83687.2	6	11960	14.2446	-0.445041	1.17549e-38	-0.445041	-0.29209	-25.4989	6.73509e-37	-25.4989	-16.7355	0.467561	0.467561	0.143012	0.291119	26.7893	26.7893	8.194	16.6799	0.418154	0.113015	0.0536493	0.265584	1.42335	5.59133	0.873595	0.87117	182.037	2177162	159.46	2741272	17191	20.4748	0.695713	134.158	2759112	24.4945	17.2091	0.58154	56.5902	142.802	28.1587	6
275	10635	83687.2	7	15319	18.2452	-0.459071	0.178843	-0.459071	-0.239023	-26.3028	10.247	-26.3028	-13.695	0.450174	0.450174	0.143012	0.325983	25.7931	25.7931	8.194	18.6775	0.328318	0.00956005	0.00570833	0.168939	1.39902	6.25289	0.905805	0.894072	186.921	2863437	164.335	3506262	21336	25.4115	0.717988	139.428	3759117	32.1111	22.9526	0.56819	55.5087	147.463	31.1828	7
276	10635	83687.2	6	13586	16.1811	-0.498039	1.17549e-38	-0.498039	-0.310264	-28.5356	6.73509e-37	-28.5356	-17.7768	0.505734	0.505734	-0.193211	0.254018	28.9764	28.9764	-11.0702	14.5542	0.269444	0.0421387	0.0147573	0.155791	1.61739	5.79718	0.776522	0.769817	164.663	2237105	144.735	2913380	20129	23.974	0.674947	121.013	2652344	26.1046	16.1399	0.619858	56.7418	150.307	34.5302	6
277	10635	83687.2	5	11911	14.1862	-0.542822	1.17549e-38	-0.542822	-0.366989	-31.1014	6.73509e-37	-31.1014	-21.0269	0.590771	0.590771	0.0657088	0.383129	33.8487	33.8487	3.76484	21.9517	0.330814	0.13009	0.0504222	0.230452	1.69169	5.30229	0.950503	0.971141	182.774	2177016	155.101	2865174	18473	22.0016	0.644779	-1000	-1000	-1000	-1000	-1000	58.4078	151.393	38.6853	5
278	10635	83687.2	4	11028	13.1345	-0.469078	1.17549e-38	-0.469078	-0.359908	-26.8762	6.73509e-37	-26.8762	-20.6212	0.580404	0.580404	-0.193211	0.307691	33.2547	33.2547	-11.0702	17.6294	0.324392	0.0738636	0.026205	0.199128	1.71317	5.10325	1.05538	0.91251	180.458	1990094	157.41	2569093	16321	19.4386	0.675694	-1000	-1000	-1000	-1000	-1000	55.8577	153.567	35.8888	4
279	10635	83687.2	7	25979	30.9414	2.92371	2.92371	-0.862469	0.252078	167.516	167.516	-49.4158	14.443	0.857718	0.857718	0.0604822	0.429447	49.1436	49.1436	3.46538	24.6055	0.569363	0.0298714	0.0207893	0.299617	2.52415	8.60936	1.18673	1.18821	157.344	4087630	137.569	5461340	39699	47.2821	0.654399	104.938	6970397	79.1116	31.3419	0.391111	58.5601	118.955	20.822	7
280	10635	83687.2	6	19655	23.4094	1.05156	1.05156	-0.643298	-0.0439375	60.2498	60.2498	-36.8582	-2.51743	0.651936	0.651936	0.0604822	0.360295	37.3532	37.3532	3.46538	20.6434	0.649023	0.0732501	0.0548966	0.361137	2.33263	7.20186	1.08974	1.08963	167.163	3285598	144.483	4302982	29782	35.4708	0.659962	110.951	4167006	44.7314	19.1764	0.523334	58.3054	126.55	22.0463	6
281	10635	83687.2	7	17017	20.2675	-0.615503	0.0877497	-0.615503	-0.282478	-35.2657	5.02769	-35.2657	-16.1848	0.643383	0.643383	0.0994785	0.349959	36.8631	36.8631	5.6997	20.0512	0.60533	0.10393	0.074508	0.35463	2.11871	6.66591	1.23389	1.22726	163.346	2779655	142.09	3586918	25244	30.066	0.674101	110.78	3871877	41.6273	19.6474	0.486881	57.6613	132.717	23.4689	7
282	10635	83687.2	6	15952	18.9991	-0.493244	1.17549e-38	-0.493244	-0.313941	-28.2608	6.73509e-37	-28.2608	-17.9875	0.492491	0.492491	0.164784	0.310739	28.2177	28.2177	9.44142	17.804	0.449648	0.0953833	0.0487853	0.272516	1.68572	6.38286	1.07512	1.08028	169.418	2702554	149.765	3369265	22497	26.7943	0.709072	125.741	3117420	29.5281	17.5166	0.643424	56.4004	138.298	25.6124	6
283	10635	83687.2	6	7643	9.10293	2.96051	2.96051	-0.395104	0.299116	169.625	169.625	-22.6378	17.1381	0.414054	0.414054	0.0235471	0.188656	23.7236	23.7236	1.34915	10.8092	0.325422	0.115143	0.0428406	0.220282	1.17202	6.32688	0.615274	0.613538	173.414	1325401	148.326	1867869	12593	14.9985	0.606924	111.397	1746337	18.6712	15.9308	0.487538	53.173	143.97	28.1213	6
284	10635	83687.2	6	6689	7.96671	-0.432364	0.0666838	-0.432364	-0.214128	-24.7726	3.8207	-24.7726	-12.2686	0.431099	0.431099	0.0235471	0.167204	24.7002	24.7002	1.34915	9.58008	0.178939	0.016946	0.00387478	0.0979426	1.20965	5.33531	0.568434	0.590218	165.415	1106464	136.61	1794094	13133	15.6416	0.509328	107.908	1909348	21.0741	17.4216	0.378034	51.5488	148.504	30.9562	6
285	10635	83687.2	6	6695	7.97385	-0.266853	0.141419	-0.266853	-0.151392	-15.2896	8.10273	-15.2896	-8.67415	0.305789	0.305789	-0.0416116	0.102048	17.5204	17.5204	-2.38417	5.8469	0.102734	0.0521114	0.006078	0.0774225	1.27245	4.87986	0.588508	0.612457	158.796	1063142	133.688	1622172	12134	14.4518	0.551755	107.089	1771702	19.7045	15.4855	0.404672	49.6299	151.908	32.9716	6
286	10635	83687.2	6	11086	13.2036	-0.35297	0.200755	-0.35297	-0.12115	-20.2237	11.5024	-20.2237	-6.94139	0.344913	0.344913	-0.153902	0.125803	19.7621	19.7621	-8.81791	7.20799	0.142467	0.00586432	0.00199182	0.0741659	1.64037	5.18201	1.11143	1.10776	184.853	2049283	164.137	2607477	15886	18.9205	0.697847	142.668	2449790	20.4513	12.4675	0.645613	49.7302	155.296	35.0267	6
287	10635	83687.2	7	14297	17.028	-0.498039	0.178843	-0.498039	-0.194408	-28.5356	10.247	-28.5356	-11.1388	0.505734	0.505734	-0.137454	0.260367	28.9764	28.9764	-7.87552	14.9179	0.334695	0.0305794	0.0140907	0.182637	1.77847	5.5631	1.04367	1.04322	191.955	2744382	168.768	3382964	20045	23.8739	0.713245	137.379	3790731	32.8641	18.4788	0.518132	53.1928	152.296	33.4587	7
288	10635	83687.2	4	8855	10.5464	-0.545871	1.17549e-38	-0.545871	-0.349781	-31.2761	6.73509e-37	-31.2761	-20.041	0.475966	0.475966	-0.137454	0.234872	27.2708	27.2708	-7.87552	13.4572	0.212747	0.0715578	0.0166255	0.142152	1.68095	4.47625	1.22611	1.2115	185.384	1641578	168.548	2111739	12529	14.9222	0.70676	-1000	-1000	-1000	-1000	-1000	52.4979	155.634	35.3076	4
289	10635	83687.2	6	19137	22.7925	1.972	1.972	-1.05402	1.1093	112.988	112.988	-60.3911	63.5584	0.362784	0.362784	-0.105796	0.137587	20.786	20.786	-6.06168	7.88316	0.0641246	-0.00758355	-0.000452322	0.0282705	1.34921	6.80947	3.93405	0.995231	126.428	2419449	117.931	3200529	27139	32.323	0.705148	106.723	2795927	31.2023	23.1263	0.730474	55.3031	122.641	22.0577	6
290	10635	83687.2	5	7439	8.85997	-0.23437	1.17549e-38	-0.23437	-0.135369	-13.4284	6.73509e-37	-13.4284	-7.75609	0.232119	0.232119	0.0934209	0.139223	13.2994	13.2994	5.35262	7.97689	0.200685	0.0807432	0.0182479	0.140714	0.999622	5.03076	0.663199	0.663335	165.658	1232329	149.565	1650894	11038	13.1464	0.673945	134.581	1406188	12.4445	12.4492	0.711961	63.3013	127.71	47.4994	5
291	10635	83687.2	6	38845	46.265	2.69035	2.69035	0.0566324	1.37254	154.145	154.145	3.2448	78.6407	0.466018	0.466018	-0.0290322	0.124337	26.7009	26.7009	-1.66342	7.124	0.0290082	0.0015008	6.84679e-05	0.0152545	1.43066	9.40255	0.876003	0.869199	117.915	4580417	109.272	6152899	56308	67.0637	0.689866	98.4348	5735705	69.3994	48.5087	0.666649	52.7558	104.924	51.8177	6
292	10635	83687.2	6	19058	22.6984	2.48758	2.48758	-0.513756	1.05298	142.528	142.528	-29.436	60.3314	0.408566	0.408566	-0.118302	0.143938	23.4091	23.4091	-6.77821	8.24707	0.0470508	-0.00487143	-0.00021762	0.0210897	1.37375	7.01442	1.18659	0.894833	128.303	2445193	118.717	3132815	26389	31.4297	0.722195	109.643	3093051	33.5989	24.4578	0.675569	54.5699	119.137	53.3733	6
293	10635	83687.2	6	27634	32.9125	2.29177	2.29177	-0.871889	0.139642	131.309	131.309	-49.9556	8.00089	0.875459	0.875459	0.0830913	0.429612	50.1601	50.1601	4.76078	24.6149	0.690709	0.0714822	0.0566095	0.381096	2.23794	8.66598	1.28049	1.28192	164.966	4558670	144.766	6024746	41617	49.5665	0.664007	118.887	5661778	56.7201	25.3448	0.580263	58.0455	114.645	54.1906	6
294	10635	83687.2	6	27468	32.7148	-0.871889	1.17549e-38	-0.871889	-0.463155	-49.9556	6.73509e-37	-49.9556	-26.5368	0.875459	0.875459	0.203161	0.455515	50.1601	50.1601	11.6403	26.0991	0.454032	0.0688318	0.0351246	0.261432	2.06968	7.48508	1.17142	1.16654	176.795	4856203	155.108	6342371	40890	48.7006	0.671753	124.951	5507366	52.4955	25.364	0.623193	61.0857	113.006	52.0811	6
295	10635	83687.2	8	43038	51.2589	2.69035	2.69035	-1.04191	0.343444	154.145	154.145	-59.6968	19.6779	1.01214	1.01214	0.20881	0.593929	57.9914	57.9914	11.964	34.0296	0.743211	0.014991	0.0209934	0.379101	2.95556	8.9293	0.110487	0.111344	171.288	7371876	139.975	10433025	74535	88.7724	0.57742	107.763	11732682	129.672	43.8739	0.395297	59.171	106.469	53.0844	8
296	10635	83687.2	5	25008	29.7849	-1.03422	0.011156	-1.03422	-0.438945	-59.2565	0.63919	-59.2565	-25.1497	0.986547	0.986547	0.0259073	0.440774	56.525	56.525	1.48438	25.2545	0.564998	0.119866	0.0761462	0.342432	1.84353	8.20785	1.04883	1.00106	158.844	3972376	143.7	5313735	36978	44.0414	0.676294	117.882	3387930	34.2298	18.5675	0.870147	60.859	99.872	49.8218	5
297	10635	83687.2	6	28895	34.4144	2.20792	2.20792	-0.926908	0.541058	126.505	126.505	-53.1079	31.0003	1.33341	1.33341	0.409338	0.707883	76.3986	76.3986	23.4534	40.5587	1.57408	0.0808236	0.150168	0.827452	3.70716	9.25362	2.58517	1.54373	157.695	4556588	134.404	6796162	50565	60.2237	0.571443	96.6691	5843579	71.9961	19.4208	0.478004	58.1317	89.3082	50.5978	6
298	10635	83687.2	5	24527	29.212	0.877172	0.877172	-0.876022	-0.252241	50.2583	50.2583	-50.1924	-14.4523	0.875831	0.875831	0.153225	0.577967	50.1814	50.1814	8.77915	33.1151	1.8999	0.182194	0.420891	1.04105	2.53609	8.66447	1.38983	1.40653	186.814	4581993	161.439	6128562	37962	45.2133	0.646093	125.912	3757940	35.5469	14.0164	0.821789	59.5594	98.1893	52.2252	5
299	10635	83687.2	6	21467	25.5675	-0.703432	1.17549e-38	-0.703432	-0.342126	-40.3037	6.73509e-37	-40.3037	-19.6024	0.713583	0.713583	0.0767777	0.384	40.8853	40.8853	4.39904	22.0016	0.66916	0.0670092	0.0521553	0.368085	2.53803	7.59337	1.16822	1.16828	176.677	3792729	148.9	5159978	34654	41.2735	0.619467	113.549	4974096	52.1735	20.5567	0.490048	57.6396	122.7	54.523	6
300	10635	83687.2	7	20181	24.0359	-0.629345	1.17549e-38	-0.629345	-0.314681	-36.0588	6.73509e-37	-36.0588	-18.0299	0.655156	0.655156	0.0767777	0.353028	37.5377	37.5377	4.39904	20.227	0.541712	0.0842053	0.0549851	0.312959	2.1999	6.85255	1.1743	1.17174	168.447	3399431	148.187	4275788	28854	34.3656	0.699418	113.822	4533362	47.4362	21.5629	0.506699	57.0247	129.384	54.4002	7
301	10635	83687.2	6	19874	23.6702	-0.672683	1.17549e-38	-0.672683	-0.37952	-38.5419	6.73509e-37	-38.5419	-21.7449	0.674961	0.674961	0.0829857	0.3837	38.6724	38.6724	4.75473	21.9844	0.492869	0.0983396	0.054968	0.295604	1.98871	6.43968	0.955981	0.952599	181.84	3613886	155.8	4589870	29460	35.0873	0.67461	124.032	4222996	40.5511	20.3906	0.583714	60.3625	126.254	53.1544	6
302	10635	83687.2	6	22263	26.5156	-0.703432	1.17549e-38	-0.703432	-0.416113	-40.3037	6.73509e-37	-40.3037	-23.8415	0.713583	0.713583	0.0829857	0.416055	40.8853	40.8853	4.75473	23.8382	0.500761	0.0663699	0.0389688	0.283565	2.38676	6.68405	0.985393	0.979369	181.911	4049891	151.738	5542685	36528	43.5054	0.609478	116.137	5115239	52.4581	21.9788	0.505462	60.4045	119.812	53.2492	6
303	10635	83687.2	6	17048	20.3044	-0.601428	1.17549e-38	-0.601428	-0.337702	-34.4593	6.73509e-37	-34.4593	-19.3489	0.630667	0.630667	0.12607	0.342184	36.1345	36.1345	7.22328	19.6057	0.411642	0.108648	0.0504788	0.260145	1.70722	6.27222	0.981581	0.987146	173.445	2956895	154.079	3743495	24296	28.9369	0.701679	128.896	3268480	30.2013	17.6903	0.672304	59.7508	131.832	52.6938	6
304	10635	83687.2	6	14577	17.3614	-0.528416	1.17549e-38	-0.528416	-0.294879	-30.276	6.73509e-37	-30.276	-16.8953	0.534155	0.534155	0.120641	0.296613	30.6048	30.6048	6.91219	16.9947	0.325758	0.103261	0.0375309	0.214509	1.50433	5.3785	0.876067	0.874965	167.037	2434900	149.459	2991271	20014	23.837	0.72834	128.686	2817979	26.081	17.3373	0.665673	59.3898	136.839	51.2884	6
305	10635	83687.2	6	17582	20.9404	-0.528416	1.17549e-38	-0.528416	-0.339127	-30.276	6.73509e-37	-30.276	-19.4306	0.534155	0.534155	0.156407	0.322197	30.6048	30.6048	8.96149	18.4605	0.480482	0.13562	0.0728304	0.308051	1.87006	6.58885	1.1162	1.11776	178.839	3144345	156.061	4058527	26006	30.9736	0.676075	127.247	3683090	34.4732	18.4342	0.607442	56.4092	135.201	53.6118	6
306	10635	83687.2	4	8906	10.6072	-0.40954	1.17549e-38	-0.40954	-0.242887	-23.4649	6.73509e-37	-23.4649	-13.9164	0.368423	0.368423	0.141429	0.234731	21.1091	21.1091	8.10327	13.4491	0.050595	0.013602	0.000769668	0.0320985	1.19738	5.2693	0.752189	0.750669	143.119	1274616	129.628	1593389	12292	14.64	0.724536	-1000	-1000	-1000	-1000	-1000	53.5396	132.191	53.6982	4
307	10635	83687.2	5	9892	11.7815	2.81109	2.81109	-0.513756	0.469307	161.063	161.063	-29.436	26.8893	0.400944	0.400944	-0.120478	0.10638	22.9724	22.9724	-6.90291	6.09514	0.0905478	0.000533984	6.26061e-05	0.0455409	1.14478	5.81342	0.849287	0.707202	133.521	1320787	125.264	1807681	14431	17.1876	0.685469	-1000	-1000	-1000	-1000	-1000	54.5719	125.279	53.7105	5
308	10635	83687.2	6	12923	15.3915	-0.452682	1.17549e-38	-0.452682	-0.309411	-25.9367	6.73509e-37	-25.9367	-17.7279	0.465529	0.465529	0.165074	0.298221	26.6728	26.6728	9.45804	17.0868	0.404177	0.103085	0.0475504	0.253631	1.41272	5.741	0.898171	0.905182	194.579	2514539	171.191	3198360	18683	22.2518	0.691698	146.085	3088568	25.1808	17.8244	0.611239	56.604	140.216	51.8106	6
309	10635	83687.2	6	7303	8.69799	-0.402558	1.17549e-38	-0.402558	-0.213095	-23.0649	6.73509e-37	-23.0649	-12.2095	0.417466	0.417466	0.0915583	0.20429	23.9191	23.9191	5.24591	11.7049	0.291415	0.108671	0.0357587	0.200043	1.1595	6.18695	0.676698	0.675711	191.325	1397245	158.214	1975465	12486	14.871	0.584895	121.581	1888058	18.4956	15.9513	0.470274	53.1753	141.824	51.96	6
310	10635	83687.2	6	6034	7.18659	-0.410311	1.17549e-38	-0.410311	-0.224279	-23.5091	6.73509e-37	-23.5091	-12.8502	0.31234	0.31234	0.0915583	0.203414	17.8958	17.8958	5.24591	11.6548	0.0645249	0.0172949	0.00131653	0.0409099	0.96629	5.44529	0.515761	0.438553	166.106	1002282	143.324	1481113	10334	12.308	0.583898	-1000	-1000	-1000	-1000	-1000	52.3314	137.267	53.1735	6
311	10635	83687.2	4	4190	4.99036	-0.191236	1.17549e-38	-0.191236	-0.096292	-10.957	6.73509e-37	-10.957	-5.51713	0.171204	0.171204	0.021457	0.106741	9.80925	9.80925	1.2294	6.11583	0.0495022	0.0116483	0.000624494	0.0305752	0.796041	4.39787	0.443102	0.445423	161.086	674950	141.177	921461	6527	7.77376	0.641949	-1000	-1000	-1000	-1000	-1000	50.2887	140.355	52.1523	4
312	10635	83687.2	6	4490	5.34766	-0.200583	0.03194	-0.200583	-0.0870769	-11.4926	1.83002	-11.4926	-4.98914	0.209962	0.209962	0.0118453	0.0924402	12.03	12.03	0.678685	5.29643	0.0593183	0.0181872	0.00122826	0.0387527	0.796427	4.48512	0.465781	0.461257	163.626	734682	141.8	1032730	7283	8.67417	0.616504	125.948	1277002	12.0759	15.1626	0.442838	49.1769	143.411	51.0931	6
313	10635	83687.2	6	9880	11.7672	-0.487697	0.0859202	-0.487697	-0.211698	-27.943	4.92287	-27.943	-12.1294	0.482816	0.482816	-0.141216	0.208051	27.6633	27.6633	-8.09109	11.9205	0.261347	0.0967686	0.0287899	0.179058	1.40354	6.37213	0.579333	0.585947	185.228	1830053	152.763	2587190	16936	20.171	0.583373	113.162	2655880	27.9527	19.9158	0.420969	51.8026	146.971	50.0052	6
314	10635	83687.2	6	14004	16.679	-0.415724	0.118482	-0.415724	-0.259333	-23.8192	6.78851	-23.8192	-14.8587	0.417466	0.417466	0.102394	0.302571	23.9191	23.9191	5.86672	17.336	0.355381	0.109357	0.0442569	0.232369	1.46868	6.31601	0.938911	0.947921	192.382	2694123	168.571	3468690	20577	24.5075	0.680566	139.834	3047716	25.9585	17.6747	0.642526	55.748	145.147	49.8257	6
315	10635	83687.2	7	17091	20.3557	-0.527345	0.118482	-0.527345	-0.293973	-30.2146	6.78851	-30.2146	-16.8434	0.523141	0.523141	-0.315884	0.296481	29.9737	29.9737	-18.0988	16.9871	0.289396	-0.00348115	0.00469855	0.142958	1.64373	6.43344	0.871941	0.876664	170.211	2909073	149.351	3792913	25396	30.247	0.67298	130.012	3913987	35.8554	21.8135	0.567715	56.065	148.756	47.4853	7
316	10635	83687.2	5	11772	14.0206	-0.553652	1.17549e-38	-0.553652	-0.415591	-31.7219	6.73509e-37	-31.7219	-23.8116	0.700327	0.700327	0.0436903	0.427286	40.1258	40.1258	2.50327	24.4817	0.349724	0.148319	0.0606633	0.249022	1.62109	5.29527	0.94747	0.887432	183.269	2157439	157.863	2742557	17373	20.6915	0.677603	-1000	-1000	-1000	-1000	-1000	58.1245	150.979	43.7668	5
317	10635	83687.2	4	12392	14.7591	-0.553652	0.086403	-0.553652	-0.305095	-31.7219	4.95053	-31.7219	-17.4806	0.700327	0.700327	-0.315884	0.291506	40.1258	40.1258	-18.0988	16.7021	0.336885	0.0557699	0.0206178	0.196328	1.61736	6.44072	1.06266	1.03707	181.962	2254871	163.236	2895970	17741	21.1298	0.698495	-1000	-1000	-1000	-1000	-1000	55.2341	152.022	46.8661	4
318	10635	83687.2	6	7206	8.58246	-0.406559	1.17549e-38	-0.406559	-0.215919	-23.2941	6.73509e-37	-23.2941	-12.3713	0.249081	0.249081	0.0289726	0.133222	14.2713	14.2713	1.66001	7.63304	0.0657372	0.017281	0.0012509	0.0415091	1.03392	5.4087	0.623796	0.621964	159.951	1152604	139.405	1662820	11928	14.2064	0.604125	123.542	1648156	15.8892	15.368	0.540144	45.9758	153.22	47.2631	6
319	10635	83687.2	5	6877	8.19062	-0.370692	0.10451	-0.370692	-0.161373	-21.2391	5.98799	-21.2391	-9.24598	0.37674	0.37674	0.0784307	0.220363	21.5856	21.5856	4.49375	12.6259	0.328228	0.139131	0.0508405	0.23368	1.04562	5.43383	0.694088	0.689116	169.824	1167883	151.629	1529936	10090	12.0174	0.681566	129.676	1181125	10.8481	10.3748	0.75503	41.8535	154.632	45.7084	5
320	10635	83687.2	7	7688	9.15653	-0.689961	0.145966	-0.689961	-0.222179	-39.5319	8.36321	-39.5319	-12.7299	0.448791	0.448791	-0.0840354	0.178027	25.7138	25.7138	-4.81487	10.2002	0.181924	-0.023544	-0.00258985	0.0791899	1.53112	4.6674	0.685502	0.781428	186.264	1431999	161.338	1884584	11681	13.9123	0.658163	130.996	2300090	20.9125	13.6583	0.43785	46.0396	156.646	45.9156	7
321	10635	83687.2	4	5966	7.1056	-0.523127	0.487323	-0.523127	-0.235613	-29.973	27.9215	-29.973	-13.4996	0.296144	0.296144	-0.0979618	0.151834	16.9678	16.9678	-5.6128	8.69946	0.146098	0.0533917	0.00856634	0.0997448	1.38014	4.12278	0.910738	0.893421	194.937	1162995	176.209	1468881	8336	9.92831	0.715691	-1000	-1000	-1000	-1000	-1000	49.3853	156.989	46.6572	4
322	10635	83687.2	4	11706	13.942	-0.523127	0.0932437	-0.523127	-0.22068	-29.973	5.34247	-29.973	-12.6441	0.370131	0.370131	-0.0546889	0.208851	21.207	21.207	-3.13344	11.9663	0.229436	0.0473205	0.0120156	0.138378	1.62185	6.03911	1.15239	1.19209	193.907	2269872	177.413	2896804	16328	19.4469	0.716928	-1000	-1000	-1000	-1000	-1000	52.406	153.664	47.5702	4
323	10635	83687.2	5	11019	13.1238	-0.689961	0.487323	-0.689961	-0.0681175	-39.5319	27.9215	-39.5319	-3.90284	0.223819	0.223819	-0.0979618	0.116798	12.8239	12.8239	-5.6128	6.69205	0.180834	0.0707263	0.0145672	0.12578	1.58169	5.29509	1.00924	1.0086	188.364	2075583	168.691	2646586	15689	18.6858	0.702339	150.894	1675290	13.2231	8.36014	0.992488	49.4147	154.129	47.4904	5
324	10635	83687.2	8	10731	12.7808	-0.527345	0.175367	-0.527345	-0.185942	-30.2146	10.0478	-30.2146	-10.6537	0.523141	0.523141	-0.141216	0.197043	29.9737	29.9737	-8.09109	11.2897	0.217352	-0.000802724	0.00419902	0.108275	1.47574	6.32818	0.672259	0.665977	179.722	1928596	150.034	2846587	18973	22.5971	0.565593	126.48	3989064	37.5635	25.454	0.340245	50.4187	150.35	48.7723	8
325	10635	83687.2	7	2849	3.3932	-0.115866	1.17549e-38	-0.115866	-0.0992764	-6.63865	6.73509e-37	-6.63865	-5.68812	0.133475	0.133475	0.049296	0.101341	7.64758	7.64758	2.82445	5.8064	0.1746	0.0747221	0.0148105	0.124661	0.682731	5.43688	0.336184	0.336289	149.237	425177	127.343	612265	4808	5.7264	0.592554	105.336	903476	10.2155	14.9627	0.332163	41.7165	139.977	51.0702	7
326	10635	83687.2	7	6459	7.69277	1.56424	1.56424	-0.223474	0.122164	89.6242	89.6242	-12.8041	6.99946	0.162806	0.162806	0.0427006	0.096119	9.32812	9.32812	2.44657	5.50722	0.0986779	-0.0290834	-0.00149936	0.0347973	0.745761	5.82191	0.341091	0.342346	149.714	967000	128.901	1369062	10621	12.6498	0.608135	111.405	1214185	12.9807	17.406	0.59263	40.8145	143.035	49.9061	7
327	10635	83687.2	7	6257	7.45219	2.89353	2.89353	-0.223474	1.05349	165.787	165.787	-12.8041	60.3604	0.134152	0.134152	-0.0847671	0.0473783	7.68633	7.68633	-4.8568	2.71458	0.0436258	-0.00606538	-0.000168765	0.0187802	0.895119	5.48433	0.638355	0.594499	139.543	873123	126.27	1151586	9120	10.8621	0.686075	110.959	1354399	14.538	16.2414	0.512602	36.9945	144.595	48.0453	7
328	10635	83687.2	6	4245	5.05586	3.12532	3.12532	-0.188724	1.49163	179.068	179.068	-10.8131	85.4639	0.116723	0.116723	-0.0321557	0.0264301	6.68771	6.68771	-1.84239	1.51434	0.0588337	0.0280767	0.00181856	0.0434552	0.808671	4.99508	0.471456	0.479221	139.907	593906	126.455	775549	6133	7.3045	0.692157	114.069	884541	9.23566	11.4208	0.547428	35.4116	141.631	48.3849	6
329	10635	83687.2	6	3616	4.30671	3.04712	3.04712	-0.119893	0.426035	174.587	174.587	-6.86936	24.41	0.110669	0.110669	0.0339398	0.0786693	6.34088	6.34088	1.94461	4.50742	0.147774	0.0444723	0.00729615	0.0961232	0.653325	5.45401	0.41434	0.41622	146.449	529559	130.453	768367	5890	7.01508	0.613922	115.977	783733	8.0485	12.3193	0.535096	36.844	139.591	49.6233	6
330	10635	83687.2	5	5353	6.37551	3.07991	3.07991	-0.0698077	1.17377	176.466	176.466	-3.99968	67.2521	-0.102939	0.0203213	-0.102939	-0.0419406	-5.89797	1.16432	-5.89797	-2.40302	-0.0739304	-0.14558	0.0119224	-0.109755	0.990492	4.19311	0.725296	0.671919	135.665	726215	123.994	880109	7098	8.45383	0.754156	120.311	660277	6.53639	6.59913	0.975387	33.1527	143.054	46.8799	5
331	10635	83687.2	6	6492	7.73208	2.95629	2.95629	-0.138946	1.38538	169.383	169.383	-7.96099	79.3767	0.190445	0.190445	-0.157494	-0.0134691	10.9117	10.9117	-9.02376	-0.771721	-0.0221368	-0.117761	0.00293936	-0.069949	0.978955	4.19	0.688432	0.686717	137.481	892528	126.833	1162295	9164	10.9145	0.708424	122.024	1030128	10.0546	10.2707	0.769011	33.4954	145.979	46.2391	6
332	10635	83687.2	4	4751	5.65852	-0.120187	1.17549e-38	-0.120187	-0.0853764	-6.88618	6.73509e-37	-6.88618	-4.89171	-0.131113	1.17549e-38	-0.131113	-0.0986611	-7.51222	6.73509e-37	-7.51222	-5.65287	-0.0174364	-0.104877	0.00200144	-0.0611567	1.11765	4.30282	0.674917	0.678216	150.283	713993	136.745	903748	6609	7.87142	0.718868	-1000	-1000	-1000	-1000	-1000	30.7361	143.829	45.9032	4
333	10635	83687.2	4	4843	5.76809	2.58884	2.58884	-0.481691	0.467312	148.329	148.329	-27.5989	26.775	0.446616	0.446616	-0.157494	0.0952409	25.5892	25.5892	-9.02376	5.4569	-0.00654263	-0.0506508	0.000373924	-0.0285967	1.2249	3.74951	1.04741	0.982884	148	716765	134.68	905860	6726	8.01077	0.720042	-1000	-1000	-1000	-1000	-1000	30.1401	146.56	45.3882	4
334	10635	83687.2	5	4916	5.85503	3.12532	3.12532	-0.120187	0.569172	179.068	179.068	-6.88618	32.6111	-0.127389	0.0158937	-0.127389	-0.0317833	-7.29888	0.910642	-7.29888	-1.82105	-0.0165136	-0.107842	0.00206302	-0.0621777	1.12138	4.75541	0.59129	0.597932	137.398	675448	123.327	881293	7146	8.511	0.687937	-1000	-1000	-1000	-1000	-1000	31.6029	140.864	46.9433	5
335	10635	83687.2	6	3948	4.70213	3.08215	3.08215	-0.0886639	1.49289	176.594	176.594	-5.08006	85.5362	0.122064	0.122064	-0.0986807	0.0222243	6.99373	6.99373	-5.65399	1.27336	0.0572462	-0.0295121	-0.00158511	0.013867	0.864486	4.60221	0.393004	0.365731	141.046	556851	126.217	726380	5755	6.8543	0.686012	114.633	844157	8.7706	10.1455	0.536124	32.9066	138.743	48.2252	6
336	10635	83687.2	3	3237	3.85532	0.127278	0.127278	-0.027436	0.0518293	7.29251	7.29251	-1.57197	2.9696	0.119742	0.119742	-0.0359528	0.0409326	6.86073	6.86073	-2.05995	2.34527	7.98475	-0.00684722	0.00115753	3.98895	1.01493	4.1447	0.715863	0.720433	156.652	507081	140.469	644614	4589	5.46557	0.705382	104.944	8418	0.0955364	0.0941311	40.3544	29.986	139.175	46.9602	3
337	10635	83687.2	5	4886	5.8193	2.94272	2.94272	-0.0886639	1.22353	168.605	168.605	-5.08006	70.103	0.183698	0.183698	-0.0986807	0.0473128	10.5251	10.5251	-5.65399	2.71083	0.0995325	-0.027691	-0.00229125	0.0359208	0.888034	4.24219	0.571079	0.568343	147.774	722023	129.173	978483	7575	9.02195	0.645016	-1000	-1000	-1000	-1000	-1000	29.661	135.801	47.9659	5
338	10635	83687.2	7	5879	7.00198	2.94272	2.94272	-0.117326	1.23093	168.605	168.605	-6.72231	70.5269	-0.125561	0.122064	-0.125561	0.0209035	-7.1941	6.99373	-7.1941	1.19769	0.101766	-0.0235948	-0.00210304	0.0390854	0.82167	5.39907	0.56845	0.568784	141.747	833331	127.793	1043683	8167	9.72703	0.719848	-1000	-1000	-1000	-1000	-1000	33.1822	136.008	49.0023	7
339	10635	83687.2	5	3829	4.5604	-0.111405	0.0414753	-0.111405	-0.0503723	-6.38304	2.37636	-6.38304	-2.88612	0.11735	0.11735	0.0460425	0.0792916	6.72365	6.72365	2.63804	4.54307	0.138039	0.0649946	0.00985604	0.101517	0.633748	5.30923	0.337029	0.337116	153.259	586827	133.738	866487	6479	7.71659	0.590986	118.804	638663	6.40261	10.1028	0.712272	45.0401	142.8	50.8463	5
340	10635	83687.2	6	3739	4.45321	-0.117119	1.17549e-38	-0.117119	-0.0823048	-6.71043	6.73509e-37	-6.71043	-4.71571	0.122138	0.122138	0.065203	0.0927538	6.99801	6.99801	3.73586	5.3144	0.0858135	0.0189546	0.00185131	0.052384	0.638671	4.75145	0.44251	0.440546	154.756	578633	138.102	780693	5653	6.73281	0.661419	-1000	-1000	-1000	-1000	-1000	46.158	139.819	51.7971	6
341	10635	83687.2	4	2359	2.80961	-0.117119	1.17549e-38	-0.117119	-0.0608301	-6.71043	6.73509e-37	-6.71043	-3.48531	0.10939	0.10939	0.0301008	0.0528445	6.26757	6.26757	1.72465	3.02777	0.0787909	0.002311	0.000211556	0.040551	0.626292	4.42753	0.324996	0.324907	150.257	354457	136.916	468525	3422	4.07566	0.689363	-1000	-1000	-1000	-1000	-1000	46.7089	137.445	52.3038	4
342	10635	83687.2	4	1236	1.4721	2.96288	2.96288	-0.0580787	0.954728	169.76	169.76	-3.32767	54.7019	0.064973	0.064973	0.0208655	0.0379256	3.72268	3.72268	1.1955	2.17298	0.125066	0.0111963	0.0015302	0.0681311	0.571433	3.01369	0.538917	0.541965	140.164	173243	119.616	252868	2114	2.51781	0.584674	-1000	-1000	-1000	-1000	-1000	43.1868	136.314	51.8474	4
343	10635	83687.2	6	2130	2.53686	2.95079	2.95079	-0.109303	0.427919	169.068	169.068	-6.26263	24.5179	0.122138	0.122138	0.0293223	0.0742721	6.99801	6.99801	1.68005	4.25548	0.373471	0.109552	0.0522594	0.241511	0.625576	5.21803	0.326775	0.32695	140.885	300086	123.206	462021	3750	4.46631	0.568	106.777	374165	4.17354	6.67152	0.607845	42.1045	138.016	51.5227	6
344	10635	83687.2	6	8334	9.92593	-0.45348	1.17549e-38	-0.45348	-0.158805	-25.9825	6.73509e-37	-25.9825	-9.09885	0.454921	0.454921	0.0553102	0.154078	26.065	26.065	3.16904	8.82805	0.124204	0.0583315	0.00801777	0.0912676	0.875382	5.79612	0.550584	0.548517	144.43	1203683	130.304	1523248	11690	13.923	0.712917	121.92	1547565	15.118	17.2701	0.656565	41.6835	151.707	46.9993	6
345	10635	83687.2	5	5628	6.70304	-0.205019	1.17549e-38	-0.205019	-0.120476	-11.7467	6.73509e-37	-11.7467	-6.90279	0.220382	0.220382	0.0289726	0.111467	12.627	12.627	1.66001	6.3866	0.09614	0.0526242	0.00559304	0.0743821	0.796553	5.57984	0.341909	0.341992	144.099	810989	127.522	1182002	9269	11.0395	0.607185	114.505	958876	9.97366	12.521	0.672074	45.6381	149.546	48.6194	5
346	10635	83687.2	8	6509	7.75232	1.56949	1.56949	-0.226849	0.108444	89.9253	89.9253	-12.9975	6.21341	0.216405	0.216405	0.0118453	0.117282	12.3991	12.3991	0.678685	6.71977	0.0489285	-0.0155335	-0.000529367	0.0166975	0.70268	6.31136	0.35305	0.33738	149.956	976061	133.744	1292906	9667	11.5136	0.673322	121.657	1713708	16.7772	23.876	0.462076	45.7084	146.052	49.7973	8
347	10635	83687.2	6	8899	10.5989	-0.39285	0.303184	-0.39285	-0.122143	-22.5087	17.3712	-22.5087	-6.9983	0.394937	0.394937	-0.122888	0.166137	22.6282	22.6282	-7.04094	9.51896	0.167657	0.0467781	0.00885023	0.107217	0.893171	5.80916	0.653608	0.657165	129.849	1155528	120.63	1427774	11836	14.0969	0.751859	111.427	1454459	15.5464	17.4059	0.681756	36.6707	150.786	45.7646	6
348	10635	83687.2	7	6343	7.55461	2.62866	2.62866	-0.329679	1.10167	150.611	150.611	-18.8892	63.1213	0.469243	0.469243	-0.352504	0.0919029	26.8856	26.8856	-20.197	5.26565	0.168321	-0.132967	-0.021432	0.0176769	1.28428	4.87995	0.645019	0.707447	128.158	812906	107.907	1139285	10558	12.5747	0.600777	94.6361	1737436	21.866	17.0259	0.345496	32.287	148.676	45.1644	7
349	10635	83687.2	5	8009	9.53885	2.95629	2.95629	-0.329679	0.546991	169.383	169.383	-18.8892	31.3402	0.154227	0.154227	-0.141131	0.0442928	8.83654	8.83654	-8.08622	2.53779	0.0870733	0.0189799	0.00185636	0.0530266	0.985996	5.64479	0.632833	0.58714	132.445	1060754	119.991	1389736	11582	13.7943	0.691504	108.534	907793	9.96182	10.1033	0.957541	36.9017	147.728	47.0297	5
350	10635	83687.2	6	11043	13.1524	-0.459845	0.068128	-0.459845	-0.145706	-26.3472	3.90345	-26.3472	-8.34836	-0.0745181	0.0365775	-0.0745181	-0.0348254	-4.26958	2.09574	-4.26958	-1.99535	-0.0285103	-0.066916	0.00212207	-0.0477132	1.36836	4.99566	0.958863	0.960065	128.156	1415222	119.517	1850608	15484	18.4417	0.713188	114.354	1870903	19.4858	14.2402	0.674974	40.2507	121.92	50.0432	6
351	10635	83687.2	6	11680	13.9111	2.55868	2.55868	-0.721008	1.69805	146.602	146.602	-41.3107	97.291	0.0780907	0.0780907	-0.0171944	0.0188775	4.47427	4.47427	-0.985165	1.0816	0.0442916	0.0219379	0.00107972	0.0331147	1.29025	5.82658	0.885894	0.641661	132.059	1542454	124.93	2003123	16034	19.0968	0.728452	117.465	1666630	16.8985	13.097	0.823215	33.1992	122.742	49.4099	6
352	10635	83687.2	6	15169	18.0665	2.43049	2.43049	-0.131272	0.352131	139.257	139.257	-7.52131	20.1756	0.0993963	0.0993963	-0.052092	0.0271183	5.69499	5.69499	-2.98465	1.55376	0.0445145	0.00880023	0.000477011	0.0266574	1.37616	5.99559	1.17929	1.17663	131.525	1995109	126.703	2608440	20587	24.5194	0.736824	120.817	1992550	19.6426	14.2735	0.919763	29.827	125.849	48.9142	6
353	10635	83687.2	6	6934	8.2585	3.04426	3.04426	-0.14292	0.970846	174.424	174.424	-8.18871	55.6254	-0.145793	0.124275	-0.145793	0.0369128	-8.35332	7.12042	-8.35332	2.11495	0.0249977	-0.0220827	-0.000646823	0.00145751	1.17676	5.0465	0.854135	0.860182	138.44	959940	128.752	1389104	10789	12.8499	0.642692	-1000	-1000	-1000	-1000	-1000	29.8535	130.123	48.8242	6
354	10635	83687.2	4	2821	3.35986	3.04426	3.04426	0.214548	2.28876	174.424	174.424	12.2927	131.136	-0.125561	0.124275	-0.125561	0.0139436	-7.1941	7.12042	-7.1941	0.798911	0.0126652	0.000628265	1.21573e-05	0.00664675	0.80513	3.84512	0.645135	0.656953	143.778	405598	131.007	507130	3871	4.61042	0.728752	-1000	-1000	-1000	-1000	-1000	31.8383	132.543	49.0904	4
355	10635	83687.2	4	10979	13.0762	1.93516	1.93516	-1.87729	-0.130361	110.876	110.876	-107.561	-7.46911	0.655283	0.655283	0.152189	0.367454	37.545	37.545	8.71979	21.0536	0.627793	0.344562	0.243505	0.486178	1.88497	5.04738	0.928328	0.930897	150.79	1655524	136.052	2339014	17192	20.4759	0.638611	107.051	1133154	12.6071	6.68821	1.03721	17.2954	147.157	43.8504	4
356	10635	83687.2	5	10149	12.0876	2.13601	2.13601	-0.676032	0.965839	122.384	122.384	-38.7338	55.3385	0.557426	0.557426	-0.233393	0.173467	31.9381	31.9381	-13.3725	9.93891	0.443451	0.203624	0.100971	0.323538	1.53837	4.5712	0.827063	0.821214	148.151	1503586	133.47	2118568	15873	18.905	0.639388	118.302	1571224	15.8184	10.2826	0.764149	17.5167	147.775	35.6388	5
357	10635	83687.2	5	22207	26.4489	2.60253	2.60253	-0.587017	0.289526	149.114	149.114	-33.6336	16.5886	0.566789	0.566789	0.0624395	0.320193	32.4746	32.4746	3.57752	18.3457	0.193822	0.037748	0.00845912	0.115785	1.6504	6.78374	0.982837	0.976492	162.169	3601286	143.404	4589365	32003	38.1161	0.693904	-1000	-1000	-1000	-1000	-1000	35.3297	61.5224	35.896	5
358	10635	83687.2	6	22419	26.7014	-1.10453	1.17549e-38	-1.10453	-0.551513	-63.285	6.73509e-37	-63.285	-31.5994	1.2395	1.2395	-0.107926	0.573467	71.0182	71.0182	-6.18371	32.8572	0.560302	-0.0111809	-0.00103843	0.27456	2.03095	6.98172	1.11758	1.15567	173.677	3893668	153.877	4904839	31875	37.9636	0.703341	-1000	-1000	-1000	-1000	-1000	31.3208	62.4208	33.6091	6
359	10635	83687.2	4	21819	25.9868	2.6793	2.6793	-0.480823	0.411062	153.513	153.513	-27.5491	23.5521	0.370981	0.370981	0.0750105	0.172486	21.2556	21.2556	4.29779	9.88271	-0.000798654	-0.00363956	3.28164e-06	-0.00221911	1.62001	7.16278	1.07797	1.09897	165.267	3605961	151.976	4252285	27980	33.3246	0.779807	-1000	-1000	-1000	-1000	-1000	28.4087	68.4923	34.9519	4
360	10635	83687.2	4	17421	20.7487	-0.894075	0.43177	-0.894075	-0.251138	-51.2267	24.7386	-51.2267	-14.3891	0.940664	0.940664	-0.128551	0.48348	53.8961	53.8961	-7.36543	27.7014	0.226953	0.0184582	0.00481365	0.122706	2.01272	6.36548	1.60785	1.74641	159.327	2775635	146.74	3712237	25298	30.1303	0.688631	-1000	-1000	-1000	-1000	-1000	52.6646	62.7875	36.7608	4
361	10635	83687.2	5	17255	20.551	0.43177	0.43177	-0.358358	-0.124785	24.7386	24.7386	-20.5324	-7.14963	0.650213	0.650213	-0.25113	0.261313	37.2544	37.2544	-14.3887	14.9721	0.141918	0.0436773	0.00713623	0.0927978	3.37868	6.25767	1.85899	2.1428	167.73	2894189	147.076	4024894	27366	32.5933	0.630527	-1000	-1000	-1000	-1000	-1000	50.873	60.4113	36.583	5
362	10635	83687.2	4	11168	13.3013	0.851802	0.851802	-0.645438	-0.129211	48.8046	48.8046	-36.9809	-7.40324	0.946611	0.946611	0.245506	0.568076	54.2368	54.2368	14.0665	32.5484	0.121622	0.0293187	0.00396116	0.0754702	1.73512	6.98887	1.0592	1.04013	163.997	1831521	147.252	2488109	16897	20.1246	0.660946	-1000	-1000	-1000	-1000	-1000	52.5608	63.5386	28.3885	4
363	10635	83687.2	6	19942	23.7512	1.4792	1.4792	-0.824041	-0.221914	84.7517	84.7517	-47.2141	-12.7148	0.946611	0.946611	-0.111175	0.415944	54.2368	54.2368	-6.36988	23.8319	1.41328	0.050876	0.128011	0.732077	2.68951	6.63368	2.42801	2.19306	159.493	3180606	143.658	4333298	30164	35.9258	0.661119	111.21	3415209	36.5757	13.5994	0.649372	51.3341	61.938	27.1107	6
364	10635	83687.2	3	10658	12.6938	1.41189	1.41189	-0.43603	0.205834	80.8952	80.8952	-24.9827	11.7934	0.650213	0.650213	0.0792812	0.384266	37.2544	37.2544	4.54248	22.0168	0.0014121	-3.60103	0.00327214	-1.79981	2.26701	5.60179	1.92692	1.90081	178.283	1900143	165.39	2385416	14423	17.178	0.738959	133.131	26919	0.240823	0.106229	52.7104	49.195	57.2335	34.0375	3
365	10635	83687.2	4	9388	11.1813	1.67158	1.67158	-0.65079	0.0912895	95.7747	95.7747	-37.2875	5.2305	0.478055	0.478055	0.0987388	0.375399	27.3905	27.3905	5.65731	21.5088	0.0516734	-0.00232757	7.96333e-05	0.0246729	2.19119	5.25173	1.73076	1.78165	174.553	1638699	166.342	2080940	12510	14.8996	0.75044	-1000	-1000	-1000	-1000	-1000	49.3385	57.9631	29.2648	4
366	10635	83687.2	4	15627	18.612	1.48692	1.48692	-0.65079	0.0383053	85.194	85.194	-37.2875	2.19473	0.45606	0.45606	-0.111175	0.277946	26.1303	26.1303	-6.36988	15.9251	0.288072	0.0894333	0.0282343	0.188753	2.23368	5.64655	1.18968	1.24958	175.184	2737602	157.104	3552600	22613	26.9324	0.691063	-1000	-1000	-1000	-1000	-1000	48.5034	59.1983	27.6439	4
367	10635	83687.2	6	16383	19.5124	-0.958584	0.310127	-0.958584	-0.416927	-54.9228	17.769	-54.9228	-23.8882	0.882895	0.882895	-0.447265	0.352626	50.5861	50.5861	-25.6264	20.204	0.887282	0.0524607	0.0662165	0.469871	2.50362	5.68673	1.0978	1.14131	170.93	2800344	150.863	3721477	24668	29.38	0.66414	121.105	3669484	36.0878	14.4142	0.540693	32.573	58.6651	30.7705	6
368	10635	83687.2	3	13434	16.0001	-0.57543	0.518757	-0.57543	-0.150179	-32.9697	29.7226	-32.9697	-8.60463	0.584933	0.584933	0.288057	0.453863	33.5142	33.5142	16.5045	26.0044	5.03083	-0.00270209	0.00162286	2.51406	2.08869	5.70133	1.23689	1.1818	182.096	2446276	159.984	3239193	20247	24.1145	0.663506	109.11	55218	0.602746	0.288576	26.5454	34.5372	57.3951	28.6462	3
369	10635	83687.2	3	10343	12.3187	-0.77592	0.210205	-0.77592	-0.380382	-44.4569	12.0438	-44.4569	-21.7943	0.681882	0.681882	-0.291645	0.292946	39.069	39.069	-16.71	16.7845	1.29746	-0.0101964	0.00478729	0.643631	2.26347	4.42195	1.56873	1.51136	211.696	2189567	187.639	2521678	13439	16.0061	0.769626	81.6358	28053	0.409276	0.180818	30.0987	34.143	53.8939	30.7062	3
370	10635	83687.2	4	15113	17.9998	-0.958584	1.17549e-38	-0.958584	-0.580526	-54.9228	6.73509e-37	-54.9228	-33.2617	0.881448	0.881448	-0.107926	0.505548	50.5032	50.5032	-6.18371	28.9658	0.218677	0.0229922	0.00560527	0.120835	2.15514	5.86708	1.21326	1.12516	183.242	2769332	161.772	3485710	21547	25.6628	0.701397	-1000	-1000	-1000	-1000	-1000	34.1631	57.1305	33.2398	4
371	10635	83687.2	6	14153	16.8564	2.50895	2.50895	-0.372256	0.706779	143.752	143.752	-21.3287	40.4955	0.520399	0.520399	-0.26057	0.268502	29.8167	29.8167	-14.9296	15.3841	0.682014	0.103874	0.0820597	0.392944	2.35085	5.31892	1.24306	1.22609	153.14	2167390	137.935	2752632	19956	23.7679	0.70921	115.501	2536372	26.1544	11.1255	0.644498	26.7803	152.328	38.7796	6
372	10635	83687.2	6	13772	16.4027	2.60036	2.60036	-0.813342	0.851691	148.99	148.99	-46.6011	48.7983	0.58503	0.58503	-0.187763	0.291308	33.5197	33.5197	-10.758	16.6907	0.594514	0.0798509	0.0541863	0.337182	2.35917	5.51812	1.39876	1.37515	151.044	2080184	136.708	2688364	19665	23.4213	0.700331	117.021	2514656	25.5937	10.8486	0.640886	26.4496	151.968	41.5955	6
373	10635	83687.2	8	17715	21.0988	2.60036	2.60036	0.687652	1.65488	148.99	148.99	39.3996	94.8178	-0.422815	0.40807	-0.422815	0.160676	-24.2255	23.3807	-24.2255	9.20608	0.134644	-0.270902	-0.0310068	-0.0681291	2.56848	5.05272	1.4199	1.42252	146.048	2587242	133.966	3489944	26051	31.0272	0.680012	123.303	4127812	39.8715	15.5234	0.529172	23.0524	150.317	39.7949	8
374	10635	83687.2	5	9368	11.1574	2.13601	2.13601	0.127766	1.03595	122.384	122.384	7.32043	59.3555	-0.587383	0.373312	-0.587383	0.0217131	-33.6546	21.3892	-33.6546	1.24407	0.0887227	-0.209115	-0.0188537	-0.060196	1.77188	4.73597	2.20275	1.07265	153.311	1436215	142.886	1930967	13514	16.0954	0.693207	124.265	1533747	14.7002	8.29638	0.759001	19.5713	147.913	38.2992	5
375	10635	83687.2	7	10117	12.0495	-2.20994	1.93516	-2.20994	0.356638	-126.62	110.876	-126.62	20.4339	-0.587383	0.537876	-0.587383	0.208677	-33.6546	30.818	-33.6546	11.9563	0.117647	-0.29639	-0.0288137	-0.0893713	1.73968	4.66884	3.34389	0.964887	157.807	1596534	138.653	2266152	16344	19.466	0.619004	123.169	2975621	28.7737	16.5396	0.418769	19.062	147.166	40.6578	7
376	10635	83687.2	5	10404	12.3913	3.03841	3.03841	0.781583	1.82709	174.088	174.088	44.7814	104.684	0.569555	0.569555	-0.422815	0.186481	32.6331	32.6331	-24.2255	10.6846	0.153078	-0.131276	-0.0185776	0.0109012	2.14941	4.06886	2.68762	1.4122	143.314	1491042	133.514	1898573	14220	16.9362	0.731646	122.493	1675733	16.2933	7.58037	0.760515	21.0545	150.041	36.9567	5
377	10635	83687.2	4	11063	13.1762	1.63363	1.63363	-1.36855	0.0213014	93.5999	93.5999	-78.4122	1.22048	0.468236	0.468236	-0.367516	0.18456	26.8279	26.8279	-21.0571	10.5745	0.109301	0.056577	0.00704985	0.0829392	2.25084	4.35747	2.35015	1.55295	147.843	1635590	138.369	2194534	15860	18.8895	0.697541	129.449	1101134	10.1312	4.50108	1.30056	20.7911	149.368	42.2033	4
378	10635	83687.2	6	15641	18.6287	3.03841	3.03841	-0.934742	1.18208	174.088	174.088	-53.5568	67.7282	0.599232	0.599232	-0.26057	0.348421	34.3335	34.3335	-14.9296	19.963	0.472292	-0.178867	-0.0829284	0.146713	2.78159	5.01288	2.88795	2.27819	143.791	2249033	135.349	2744877	20280	24.1538	0.771253	123.247	2623677	25.3543	9.11505	0.734735	23.7313	151.142	36.8429	6
379	10635	83687.2	6	15496	18.456	2.38011	2.38011	-1.18416	1.0292	136.37	136.37	-67.8475	58.9689	0.562444	0.562444	-0.187763	0.318071	32.2257	32.2257	-10.758	18.2241	0.433859	-0.136346	-0.0573385	0.148756	2.68403	4.67387	6.18673	2.18697	145.827	2259736	136.404	2683891	19676	23.4344	0.787558	127.005	2593779	24.3237	9.06239	0.758764	23.1855	150.501	43.0701	6
380	10635	83687.2	5	9062	10.793	2.3787	2.3787	-0.64537	0.993049	136.29	136.29	-36.977	56.8975	0.807551	0.807551	-0.341655	0.34149	46.2693	46.2693	-19.5754	19.5659	0.268774	0.0784737	0.02472	0.173624	2.22729	4.42862	1.39044	1.40406	159.453	1444961	146.093	1810535	12393	14.7603	0.731219	-1000	-1000	-1000	-1000	-1000	24.131	151.115	34.3402	5
381	10635	83687.2	5	5773	6.87573	-0.441437	0.271952	-0.441437	-0.0764815	-25.2925	15.5817	-25.2925	-4.38207	0.479539	0.479539	-0.194125	0.193169	27.4755	27.4755	-11.1226	11.0678	0.320996	0.0831813	0.0296558	0.202088	1.25761	5.43226	0.576431	0.577654	171.107	987800	146.246	1424432	9740	11.6005	0.59271	112.922	1235201	13.028	10.3593	0.527767	41.4609	155.44	37.0111	5
382	10635	83687.2	6	7231	8.61224	1.7124	1.7124	-0.256863	0.393158	98.1134	98.1134	-14.7172	22.5263	0.575105	0.575105	-0.229437	0.284689	32.9511	32.9511	-13.1458	16.3115	0.54637	0.0576664	0.0386874	0.302018	1.45614	4.70026	0.841782	0.787101	198.935	1438497	179.85	1988425	11056	13.1679	0.654034	143.547	1993051	16.5364	11.3563	0.520805	42.28	157.174	43.9563	6
383	10635	83687.2	4	3830	4.56159	-0.387847	0.145966	-0.387847	-0.173396	-22.222	8.36321	-22.222	-9.93486	0.230098	0.230098	-0.0840354	0.135704	13.1837	13.1837	-4.81487	7.77526	0.156207	0.0246523	0.00421357	0.0904296	1.05514	3.3417	0.866058	0.868574	202.067	773915	190.55	933315	4898	5.8336	0.781952	-1000	-1000	-1000	-1000	-1000	47.7458	158.892	45.5137	4
384	10635	83687.2	3	1799	2.14264	-0.397882	0.0872382	-0.397882	-0.167168	-22.7969	4.99838	-22.7969	-9.57804	0.329544	0.329544	-0.123104	0.124537	18.8815	18.8815	-7.05335	7.13545	2.2609	-0.00430233	0.00167847	1.1283	1.01578	2.74738	0.721205	0.714762	211.136	379833	201.576	440847	2187	2.60475	0.822588	149.228	5618	0.0448384	0.0441418	47.7857	46.451	160.584	44.0853	3
385	10635	83687.2	4	6617	7.88095	-0.545871	0.200755	-0.545871	-0.184637	-31.2761	11.5024	-31.2761	-10.5789	0.362318	0.362318	-0.153902	0.148483	20.7593	20.7593	-8.81791	8.50747	0.117953	0.0411385	0.00530456	0.0795457	1.29209	3.82617	0.953217	0.955835	202.859	1342315	189.342	1636100	8641	10.2916	0.765768	-1000	-1000	-1000	-1000	-1000	49.6183	158.281	36.5848	4
386	10635	83687.2	7	8334	9.92593	-0.32378	0.184984	-0.32378	-0.0654304	-18.5512	10.5988	-18.5512	-3.74889	0.474491	0.474491	-0.194125	0.107028	27.1863	27.1863	-11.1226	6.13228	0.186099	-0.11698	-0.0201957	0.0345598	1.49179	4.78516	0.69424	0.683085	191.661	1597302	166.231	2183444	13135	15.644	0.634488	137.896	2474157	21.3694	14.3247	0.464493	46.0443	157.737	37.3532	7
387	10635	83687.2	6	6810	8.11082	-0.257224	0.152384	-0.257224	-0.0947408	-14.7379	8.73093	-14.7379	-5.42825	0.256213	0.256213	-0.156056	0.0945745	14.6799	14.6799	-8.94134	5.41872	0.102257	0.0278175	0.00321914	0.0650372	1.04793	5.10134	0.663962	0.662767	164.212	1118281	144.977	1579237	10893	12.9737	0.625172	117.627	1556688	15.7621	15.0412	0.514578	45.7695	155.109	35.4684	6
388	10635	83687.2	5	6378	7.5963	-0.177453	1.17549e-38	-0.177453	-0.107441	-10.1673	6.73509e-37	-10.1673	-6.1559	0.202766	0.202766	0.0647753	0.0991599	11.6176	11.6176	3.71135	5.68145	0.169824	0.0762209	0.0141746	0.123023	0.845311	5.12189	0.404038	0.409279	143.647	916183	124.725	1297266	10401	12.3878	0.61321	110.313	900541	9.72283	11.5021	0.781285	45.2254	152.103	33.4224	5
389	10635	83687.2	7	6774	8.06794	-0.579152	1.17549e-38	-0.579152	-0.211867	-33.183	6.73509e-37	-33.183	-12.1391	0.602653	0.602653	-0.113147	0.185031	34.5295	34.5295	-6.48283	10.6015	0.214441	0.0563399	0.0138654	0.13539	0.868771	5.51657	0.659328	0.659046	141.418	957967	129.226	1383751	10708	12.7534	0.632611	113.173	1674240	17.6194	20.2808	0.457901	40.9401	153.219	35.0383	7
390	10635	83687.2	7	6326	7.53437	-0.432364	0.111745	-0.432364	-0.105657	-24.7726	6.40251	-24.7726	-6.05369	0.122677	0.122677	0.00621482	0.0684795	7.02889	7.02889	0.356083	3.92359	0.0321649	0.00214496	0.00020844	0.0171549	0.846456	5.83317	0.500704	0.485704	146.5	926759	126.582	1299365	10265	12.2258	0.616269	112.897	1620026	17.0906	20.1908	0.440849	46.7966	149.063	31.6115	7
391	10635	83687.2	6	5091	6.06346	3.06506	3.06506	-0.338014	0.396659	175.615	175.615	-19.3668	22.7269	0.135621	0.135621	0.00621482	0.060678	7.77049	7.77049	0.356083	3.4766	-0.0218189	-0.0446469	0.00108723	-0.0332329	0.95535	4.84375	0.609351	0.605882	143.486	730488	126.545	1081073	8543	10.1748	0.595926	114.665	1325164	13.7644	14.4077	0.440518	49.213	145.901	29.7619	6
392	10635	83687.2	7	4592	5.46915	3.09763	3.09763	-0.628508	2.06895	177.481	177.481	-36.0109	118.542	0.175844	0.175844	-0.0234685	0.0678914	10.0751	10.0751	-1.34465	3.88989	0.043384	0.00198423	0.000228847	0.0226841	0.809298	5.07662	0.538661	0.510775	144.105	661728	126.927	928092	7312	8.70871	0.628009	111.919	1184817	12.6085	15.5796	0.433766	50.1355	142.563	27.7976	7
393	10635	83687.2	6	5896	7.02223	3.03556	3.03556	-0.374307	0.85019	173.925	173.925	-21.4462	48.7123	0.332399	0.332399	0.1003	0.185706	19.045	19.045	5.74675	10.6402	0.156829	0.037752	0.00681711	0.0972906	0.901834	5.12564	0.690891	0.673392	148.772	877158	131.746	1272668	9660	11.5052	0.610352	-1000	-1000	-1000	-1000	-1000	52.5092	139.913	26.2234	6
394	10635	83687.2	3	1004	1.19578	2.96782	2.96782	-0.690389	0.736567	170.044	170.044	-39.5564	42.2022	0.15143	0.15143	0.0162387	0.0717094	8.67629	8.67629	0.930411	4.10865	1.04307	-0.00136545	-3.03694e-05	0.520854	0.634204	4.33426	0.129737	0.128768	144.785	145364	113.105	294525	2604	3.10141	0.385561	101.372	9249	0.108666	0.171342	11.0042	50.2165	138.447	25.8088	3
395	10635	83687.2	5	3803	4.52943	3.02014	3.02014	-0.14057	1.05218	173.042	173.042	-8.05408	60.2852	-0.068772	0.0685644	-0.068772	0.0281773	-3.94034	3.92845	-3.94034	1.61444	0.0450114	0.00265701	0.00014317	0.0238342	0.718553	4.97093	0.451202	0.442539	136.917	520694	122.531	793021	6472	7.70826	0.587608	117.061	510421	5.19318	7.22728	0.872188	46.4422	141.129	27.607	5
396	10635	83687.2	5	4473	5.32741	3.09763	3.09763	-0.14057	0.53901	177.481	177.481	-8.05408	30.883	0.0724833	0.0724833	-0.0234685	0.0362048	4.15299	4.15299	-1.34465	2.07438	0.0551175	0.0160644	0.000982752	0.035591	0.715488	4.79697	0.349359	0.339963	149.585	669093	135.213	1007470	7451	8.87426	0.600322	130.818	704001	6.40947	8.95818	0.831178	46.2927	143.992	28.9448	5
397	10635	83687.2	5	4280	5.09755	0.205547	0.205547	-0.0789274	0.0221121	11.777	11.777	-4.52221	1.26693	0.0810357	0.0810357	0.0199004	0.0473717	4.643	4.643	1.14021	2.7142	0.112854	0.0596971	0.00757528	0.0862754	0.767275	5.55642	0.45497	0.454438	137.837	589942	119.341	835267	6999	8.33592	0.611516	108.543	582927	6.39634	8.33643	0.796948	38.8106	145.683	31.0524	5
398	10635	83687.2	6	3960	4.71642	2.92314	2.92314	-0.204146	1.01308	167.483	167.483	-11.6967	58.0449	0.0967217	0.0967217	0.0328109	0.0558816	5.54175	5.54175	1.87993	3.20178	0.117694	0.036566	0.00475021	0.0771302	0.831782	5.03249	0.41408	0.457632	138.952	550249	122.561	856456	6988	8.32282	0.566686	106.93	841399	9.37174	11.2671	0.50326	36.2868	142.921	30.3403	6
399	10635	83687.2	6	3844	4.57827	0.154215	0.154215	-0.0902451	-0.0117222	8.83584	8.83584	-5.17066	-0.671631	0.0927566	0.0927566	0.0671562	0.0781076	5.31456	5.31456	3.84777	4.47524	0.114814	0.0527657	0.0070749	0.08379	0.732261	4.87131	0.361526	0.360879	137.644	529104	120.54	761936	6321	7.52841	0.608132	105.007	799541	9.06858	12.3844	0.504849	41.2451	144.074	29.6224	6
400	10635	83687.2	6	5297	6.30881	0.111745	0.111745	-0.0904888	-0.0375374	6.40251	6.40251	-5.18463	-2.15073	0.0946977	0.0946977	0.0154178	0.0570709	5.42578	5.42578	0.883374	3.26992	0.0963097	0.0510074	0.00547988	0.0736585	0.807329	5.45242	0.39249	0.39169	137.49	728283	121.938	1118046	9169	10.9204	0.577707	106.172	987919	11.0823	13.7271	0.56927	44.4059	146.522	30.3985	6
401	10635	83687.2	5	6083	7.24495	-0.178076	0.0305724	-0.178076	-0.068766	-10.203	1.75167	-10.203	-3.94	0.191132	0.191132	0.0105632	0.0921213	10.9511	10.9511	0.605226	5.27816	0.231766	0.0891466	0.0233155	0.160456	0.860826	6.24116	0.501735	0.499976	127.193	773715	115.926	1081245	9327	11.1086	0.652193	102.943	829663	9.59893	11.1508	0.754766	41.036	150.553	33.1799	5
402	10635	83687.2	7	5083	6.05393	-0.109092	0.0217742	-0.109092	-0.0573438	-6.25053	1.24757	-6.25053	-3.28556	0.104202	0.104202	0.0105632	0.0724425	5.97035	5.97035	0.605226	4.15065	0.0952168	0.0354741	0.00399455	0.0653455	0.827339	5.7191	0.417154	0.41247	131.951	670708	117.712	966296	8209	9.77705	0.619198	103.034	1254454	14.5008	17.5271	0.417489	40.9098	148.111	31.8586	7
403	10635	83687.2	5	5862	6.98174	3.03538	3.03538	-0.0877293	0.581798	173.914	173.914	-5.02652	33.3346	0.0831982	0.0831982	-0.0774832	0.0181833	4.76691	4.76691	-4.43946	1.04183	0.0296022	0.00897487	0.000292409	0.0192886	0.938612	5.33184	0.631382	0.63187	136.824	802060	123.627	1117466	9039	10.7656	0.648523	111.3	751308	8.03969	8.56551	0.868409	36.1677	147.153	32.7575	5
404	10635	83687.2	6	9101	10.8394	2.40782	2.40782	-0.638861	0.20886	137.958	137.958	-36.604	11.9668	0.763971	0.763971	-0.171759	0.255922	43.7723	43.7723	-9.84107	14.6633	0.27936	-0.0015074	0.00194032	0.138926	1.03484	6.44967	0.686742	0.645517	134.452	1223647	120.963	1784197	14750	17.5675	0.617017	109.501	1531643	16.6593	16.0984	0.650652	36.0309	152.452	36.2141	6
405	10635	83687.2	7	6430	7.65823	2.99587	2.99587	-0.308996	0.715288	171.651	171.651	-17.7042	40.983	0.264255	0.264255	-0.144928	0.0543309	15.1407	15.1407	-8.30373	3.11293	0.0826865	0.00463749	0.0005911	0.043662	0.949631	5.40557	0.665045	0.646991	124.321	799382	115.565	1135893	9829	11.7065	0.654187	103.384	1403668	16.1708	17.0285	0.473585	36.3849	149.714	34.1417	7
406	10635	83687.2	7	5353	6.37551	3.06444	3.06444	-0.204146	1.72407	175.579	175.579	-11.6967	98.7818	-0.10826	0.0379345	-0.10826	-0.0226891	-6.20286	2.17349	-6.20286	-1.29999	0.00301188	-0.0180103	-4.56126e-05	-0.00749922	0.867714	4.28754	0.65206	0.603229	140.067	749780	128.915	945977	7338	8.73967	0.72949	122.488	1052946	10.2384	11.7993	0.622706	34.2289	144.417	31.914	7
407	10635	83687.2	6	3943	4.69618	3.06444	3.06444	-0.0769578	0.983725	175.579	175.579	-4.40936	56.3633	0.0892221	0.0892221	-0.059501	-0.00113352	5.11205	5.11205	-3.40916	-0.0649457	0.00198474	-0.0408341	5.8191e-05	-0.0194247	0.907881	4.11226	0.501571	0.503175	135.203	533104	122.007	758637	6218	7.40574	0.634127	111.855	695538	7.40601	8.15747	0.634103	32.544	141.612	30.9641	6
408	10635	83687.2	6	3925	4.67474	3.13066	3.13066	-0.0449655	1.08002	179.374	179.374	-2.57633	61.8805	0.0828576	0.0828576	-0.0694641	0.0086335	4.74739	4.74739	-3.98	0.494663	-0.00665923	-0.0321751	0.000255856	-0.0194172	0.825503	5.19971	0.576757	0.574885	132.754	521059	120.443	697363	5790	6.89598	0.677893	-1000	-1000	-1000	-1000	-1000	35.517	138.146	28.6063	6
409	10635	83687.2	7	2940	3.50159	-0.0915192	0.0813619	-0.0915192	-0.0546401	-5.24366	4.6617	-5.24366	-3.13065	0.0920842	0.0920842	0.0193383	0.0704397	5.27604	5.27604	1.10801	4.0359	0.119024	0.0602928	0.00796799	0.0896585	0.69992	4.83491	0.233203	0.233358	145.553	427925	130.176	753982	5792	6.89836	0.507597	113.413	917024	9.63018	13.759	0.363606	42.9537	142.168	28.4294	7
410	10635	83687.2	7	2663	3.17168	2.45086	2.45086	-0.690389	1.39172	140.424	140.424	-39.5564	79.7396	0.0998182	0.0998182	-0.0964689	0.0287374	5.71916	5.71916	-5.52726	1.64653	0.0669526	-0.149416	-0.0106844	-0.0412315	0.778097	4.93	0.572181	0.477406	142.302	378951	129.333	562210	4347	5.17735	0.612606	-1000	-1000	-1000	-1000	-1000	46.3854	139.067	26.6757	7
411	10635	83687.2	6	2408	2.86797	3.03406	3.03406	-0.0572222	0.915657	173.839	173.839	-3.27859	52.4633	-0.0964689	0.0685644	-0.0964689	0.0111054	-5.52726	3.92845	-5.52726	0.636293	0.0418981	-0.0765542	-0.00301757	-0.017328	0.845226	3.49792	0.456486	0.457369	131.69	317109	123.291	458519	3719	4.42939	0.647486	116.024	525831	5.39777	6.38618	0.531325	43.3047	138.995	27.2671	6
412	10635	83687.2	5	3779	4.50085	0.442196	0.442196	-0.281109	0.000395566	25.3359	25.3359	-16.1064	0.0226643	0.0988783	0.0988783	-0.0711844	-0.00297068	5.66531	5.66531	-4.07857	-0.170208	0.00945914	-0.0423266	-0.000445225	-0.0164337	0.754079	4.36102	0.393107	0.467921	131.608	497348	116.747	664876	5695	6.78284	0.663565	-1000	-1000	-1000	-1000	-1000	31.9257	137.043	28.885	5
413	10635	83687.2	4	3003	3.57662	3.04167	3.04167	0.196214	1.67712	174.275	174.275	11.2422	96.0916	0.114336	0.114336	0.0640456	0.0857991	6.55095	6.55095	3.66954	4.91593	0.0753935	0.00317879	0.000276409	0.0392861	0.795873	4.07568	0.559077	0.566704	140.737	422633	128.815	514357	3993	4.75573	0.752066	-1000	-1000	-1000	-1000	-1000	32.2532	134.572	27.9196	4
414	10635	83687.2	5	3422	4.07566	3.045	3.045	-0.121741	0.555269	174.466	174.466	-6.97527	31.8146	-0.159072	0.06733	-0.159072	-0.0433066	-9.11415	3.85773	-9.11415	-2.48128	-0.0198775	-0.145064	0.00345726	-0.0824708	1.0283	3.23489	0.788878	0.800253	149.268	510796	136.544	619635	4538	5.40483	0.754077	-1000	-1000	-1000	-1000	-1000	31.0844	143.141	32.2841	5
415	10635	83687.2	3	2454	2.92275	0.074438	0.074438	-0.057243	-0.00294846	4.26499	4.26499	-3.27978	-0.168934	0.0528455	0.0528455	-0.0471697	-0.0053916	3.02783	3.02783	-2.70262	-0.308916	0.00334837	-8.51848	-0.000426232	-4.25757	0.903171	3.06875	0.597056	0.597007	160.986	395060	147.291	491069	3334	3.97085	0.736053	122.233	12463	0.121437	0.134456	24.0681	30.3459	140.592	31.0641	3
416	10635	83687.2	5	2817	3.35509	-0.238711	0.074438	-0.238711	-0.084359	-13.6771	4.26499	-13.6771	-4.83342	0.138505	0.138505	-0.0726937	0.0316068	7.93573	7.93573	-4.16504	1.81093	0.0756359	-0.0285141	-0.00140844	0.0235609	0.782396	3.94239	0.530143	0.510901	153.087	431245	135.143	560168	4145	4.93676	0.679614	-1000	-1000	-1000	-1000	-1000	29.913	138.468	29.9669	5
417	10635	83687.2	7	4901	5.83717	3.03538	3.03538	-0.314953	1.22436	173.914	173.914	-18.0455	70.1507	-0.173336	0.120864	-0.173336	-0.0560821	-9.93139	6.92501	-9.93139	-3.21327	-0.00669501	-0.170004	0.00261774	-0.0883493	1.0482	3.80721	0.639195	0.645848	127.705	625882	113.817	806733	7088	8.44192	0.69145	108.846	987703	10.8077	10.3107	0.540094	33.0186	147.573	34.0227	7
418	10635	83687.2	5	3290	3.91844	3.0143	3.0143	-0.0979045	0.566795	172.707	172.707	-5.60951	32.475	-0.10826	0.06733	-0.10826	-0.0375306	-6.20286	3.85773	-6.20286	-2.15034	-0.0856327	-0.261768	0.0253721	-0.173701	1.01208	3.30767	0.602258	0.599065	129.312	425436	119.484	540903	4527	5.39173	0.726751	111.129	347337	3.72256	3.67811	1.05262	32.205	145.407	33.116	5
419	10635	83687.2	6	5498	6.54821	2.71682	2.71682	-0.868663	0.943915	155.662	155.662	-49.7707	54.0824	0.367029	0.367029	-0.274623	0.0856139	21.0292	21.0292	-15.7347	4.90531	0.068625	-0.154927	-0.0091784	-0.0431511	1.11292	4.78203	0.771301	0.690072	124.608	685094	108.561	964021	8880	10.5762	0.619144	94.0033	1008167	12.7734	11.4774	0.512643	32.7747	150.25	35.5599	6
420	10635	83687.2	4	3608	4.29719	-0.563246	0.0617267	-0.563246	-0.236957	-32.2716	3.53668	-32.2716	-13.5766	0.304399	0.304399	-0.173336	0.0910187	17.4408	17.4408	-9.93139	5.21499	-0.00914513	-0.0976937	0.00101064	-0.0534194	1.17133	3.33822	0.826868	0.815257	134.615	485691	126.821	628144	4953	5.8991	0.728447	-1000	-1000	-1000	-1000	-1000	30.2833	148.389	34.6771	4
421	10635	83687.2	4	2753	3.27887	-0.0979045	0.0617267	-0.0979045	-0.0271178	-5.60951	3.53668	-5.60951	-1.55373	-0.106794	0.0744252	-0.106794	-0.0279608	-6.11885	4.26425	-6.11885	-1.60204	-0.0020542	-0.0159877	3.64998e-05	-0.00902095	1.15391	2.87782	0.934362	0.93511	148.4	408544	137.142	508249	3706	4.41391	0.742849	-1000	-1000	-1000	-1000	-1000	30.2758	146.493	33.862	4
422	10635	83687.2	3	1687	2.00924	-0.121741	0.0150064	-0.121741	-0.0651817	-6.97527	0.859801	-6.97527	-3.73463	-0.159072	0.00658729	-0.159072	-0.0814178	-9.11415	0.377424	-9.11415	-4.66489	0.00356112	-4.30057	-0.00122541	-2.1485	1.07592	2.3152	0.81622	0.81603	149.769	252660	146.397	334517	2285	2.72147	0.738293	116.692	6513	0.0664748	0.0617841	30.2257	30.2328	144.737	33.0834	3
423	10635	83687.2	4	2014	2.39871	2.87993	2.87993	-0.275232	0.671875	165.008	165.008	-15.7697	38.4956	0.138505	0.138505	-0.0711844	0.0672237	7.93573	7.93573	-4.07857	3.85163	0.0628149	0.00349421	0.000252256	0.0331546	0.915498	3.49481	0.732672	0.697965	145.406	292848	130.269	407352	3127	3.72431	0.644068	-1000	-1000	-1000	-1000	-1000	28.2392	136.593	29.1792	4
424	10635	83687.2	6	11190	13.3275	3.00127	3.00127	-0.100176	1.53251	171.96	171.96	-5.73969	87.8063	-0.0615167	0.0356698	-0.0615167	-0.0119524	-3.52465	2.04373	-3.52465	-0.684821	-0.0113908	-0.0508824	0.00065071	-0.0311366	1.3082	4.98284	1.01317	0.979509	129.542	1449571	123.196	1892900	15365	18.3	0.728279	116.257	1633830	16.7381	12.7947	0.796236	37.5152	125.548	25.5005	6
425	10635	83687.2	6	10697	12.7403	3.01413	3.01413	-0.051007	0.984351	172.697	172.697	-2.92248	56.3992	-0.0692999	0.0325024	-0.0692999	-0.0296213	-3.97059	1.86225	-3.97059	-1.69717	-0.0369181	-0.0762523	0.00311383	-0.0565852	1.25408	4.97581	0.884695	0.884126	123.595	1322095	115.237	1655259	14364	17.1078	0.744709	110.473	1683341	18.1482	14.4714	0.702013	41.3862	124.36	24.9935	6
426	10635	83687.2	5	9332	11.1146	2.6857	2.6857	-1.05402	0.456993	153.88	153.88	-60.3911	26.1837	0.367366	0.367366	-0.129595	0.125142	21.0485	21.0485	-7.42523	7.1701	0.0664033	0.0123695	0.000934551	0.0393864	1.12477	5.79708	1.01927	0.887149	126.378	1179360	117.607	1607807	13671	16.2824	0.682613	-1000	-1000	-1000	-1000	-1000	55.3251	128.441	23.0719	5
427	10635	83687.2	3	3672	4.37341	0.436068	0.436068	-0.356421	-0.00876971	24.9849	24.9849	-20.4214	-0.502467	0.334442	0.334442	0.0390635	0.165667	19.1621	19.1621	2.23817	9.49199	1.59081	-0.00117419	-3.2158e-05	0.794817	0.991513	4.17133	0.665031	0.665536	135.185	496399	124.017	646377	5212	6.20757	0.704528	126.119	22099	0.208694	0.210481	20.9561	54.1113	131.625	24.0133	3
428	10635	83687.2	4	8834	10.5214	-0.373387	1.17549e-38	-0.373387	-0.230853	-21.3935	6.73509e-37	-21.3935	-13.2269	0.362823	0.362823	0.123494	0.22748	20.7882	20.7882	7.07568	13.0336	0.0159658	0.0049997	9.27439e-05	0.0104827	1.21834	5.36468	0.889418	0.888247	134.235	1185836	126.982	1611016	12687	15.1104	0.696303	-1000	-1000	-1000	-1000	-1000	54.3304	134.752	24.6351	4
429	10635	83687.2	6	5628	6.70304	3.10021	3.10021	-0.100176	0.479094	177.629	177.629	-5.73969	27.4501	-0.0692999	0.00991708	-0.0692999	-0.0248954	-3.97059	0.568207	-3.97059	-1.4264	-0.0103502	-0.0351954	0.00043472	-0.0227728	1.22683	4.09343	0.76459	0.761065	127.629	718296	119.905	977707	8154	9.71154	0.690213	114.397	967317	10.071	8.20893	0.665578	39.7498	127.774	25.889	6
430	10635	83687.2	6	6434	7.663	2.73908	2.73908	-0.381438	1.80408	156.938	156.938	-21.8548	103.366	0.0587708	0.0587708	-0.0252193	0.0210184	3.36732	3.36732	-1.44496	1.20427	0.0329814	-0.00794582	-0.000261876	0.0125178	1.30695	4.22184	1.05365	0.870413	133.912	861587	127.176	1213261	9540	11.3623	0.674423	120.816	1298186	12.7976	9.79197	0.598782	34.1222	128.16	26.2199	6
431	10635	83687.2	6	5862	6.98174	3.12478	3.12478	-0.107352	1.49115	179.037	179.037	-6.15081	85.4365	0.116812	0.116812	0.00554582	0.0563301	6.69284	6.69284	0.317752	3.22748	0.0269355	0.00526035	0.00015249	0.0160979	0.892036	4.53701	0.655632	0.656505	134.27	787092	124.97	1047622	8383	9.98429	0.699272	-1000	-1000	-1000	-1000	-1000	30.2274	132.444	27.5518	6
432	10635	83687.2	5	5124	6.10277	3.12478	3.12478	-0.381438	1.7599	179.037	179.037	-21.8548	100.835	0.0550952	0.0550952	-0.0148867	0.0142284	3.15672	3.15672	-0.852946	0.815225	-0.0227601	-0.0367408	0.0009176	-0.0297504	1.2306	3.8354	0.767984	0.765121	138.422	709273	130.601	909374	6963	8.29304	0.73589	120.493	707680	6.99505	5.68424	0.87244	32.8978	130.269	26.8354	5
433	10635	83687.2	3	614	0.731284	3.06753	3.06753	-0.103222	2.00195	175.757	175.757	-5.91417	114.703	-0.0170586	0.00554582	-0.0170586	-0.00221	-0.977388	0.317752	-0.977388	-0.126624	0.000475176	-0.543037	6.55898e-05	-0.271281	0.599325	2.15111	0.433929	0.437754	140.321	86157	128.775	116026	901	1.07311	0.681465	134.063	4345	0.0386009	0.0644074	18.9447	33.1655	132.232	27.2608	3
434	10635	83687.2	4	878	1.04571	3.10826	3.10826	-0.029104	2.21854	178.09	178.09	-1.66754	127.113	0.0615331	0.0615331	-0.0252193	0.00109212	3.52559	3.52559	-1.44496	0.0625736	0.0168678	0.00211937	3.9029e-05	0.00949359	0.678063	2.39017	0.435687	0.436941	154.745	135866	140.604	181942	1294	1.54117	0.678516	-1000	-1000	-1000	-1000	-1000	35.2677	131.11	26.777	4
435	10635	83687.2	5	3571	4.25312	3.10021	3.10021	-0.029104	2.3733	177.629	177.629	-1.66754	135.98	0.0615331	0.0615331	-0.0299798	0.0147288	3.52559	3.52559	-1.71771	0.843897	0.13148	0.0278193	0.00412095	0.0796496	1.17067	3.59803	0.758049	0.756947	130.433	465776	123.185	674562	5476	6.522	0.652118	-1000	-1000	-1000	-1000	-1000	36.4806	128.717	26.1367	5
436	10635	83687.2	3	2545	3.03114	3.09569	3.09569	-0.0329957	1.01361	177.37	177.37	-1.89052	58.0758	0.0335156	0.0335156	-0.0234355	-0.00258693	1.9203	1.9203	-1.34275	-0.14822	0.00757814	-7.73733	0.00121697	-3.86488	0.985003	3.82803	0.652462	0.651346	126.004	320680	121.367	465080	3832	4.56397	0.664144	120.783	5864	0.0578237	0.058704	52.4203	38.25	130.001	26.4304	3
437	10635	83687.2	4	2593	3.0883	-0.029529	1.17549e-38	-0.029529	-0.023594	-1.69189	6.73509e-37	-1.69189	-1.35184	-0.034052	1.17549e-38	-0.034052	-0.0167899	-1.95104	6.73509e-37	-1.95104	-0.96199	0.000267481	-0.000787021	-2.00021e-07	-0.00025977	1.03192	3.18784	0.652419	0.652407	123.238	319557	114.6	478112	4172	4.96892	0.621524	-1000	-1000	-1000	-1000	-1000	40.7467	129.836	26.2954	4
438	10635	83687.2	2	2888	3.43965	-1000	-1000	-1000	-1000	-1000	-1000	-1000	-1000	-0.0302608	1.17549e-38	-0.0302608	-0.0170215	-1.73382	6.73509e-37	-1.73382	-0.975261	-0.00159378	-0.00850303	1.60968e-05	-0.00504841	0.946136	4.30058	-1000	0.652888	134.542	388557	121.425	514964	4241	5.0511	0.680971	#N/A	7611829	0	0	#N/A	43.2633	130.016	26.2356	2
439	10635	83687.2	6	5369	6.39456	2.16216	2.16216	-0.0841886	0.394814	123.883	123.883	-4.82365	22.6212	-0.0643661	1.17549e-38	-0.0643661	-0.0430282	-3.68791	6.73509e-37	-3.68791	-2.46534	-0.00902767	-0.0418797	0.000451207	-0.0254537	1.18685	4.09455	0.763563	0.766534	130.319	699682	115.954	918700	7923	9.43642	0.677647	-1000	-1000	-1000	-1000	-1000	42.8737	127.548	25.6768	6
440	10635	83687.2	5	5237	6.23735	2.93649	2.93649	-0.0841886	0.97883	168.249	168.249	-4.82365	56.0828	-0.0579996	0.0279952	-0.0579996	-0.0123294	-3.32313	1.60401	-3.32313	-0.706425	0.00877351	-0.0241336	-0.000202406	-0.00768003	1.06487	3.922	0.641992	0.649421	117.372	614678	109.824	850808	7747	9.2268	0.676004	102.767	709266	8.22	7.71925	0.758801	44.5827	124.479	24.6679	5
441	10635	83687.2	3	2033	2.42134	2.16216	2.16216	2.08116	2.10943	123.883	123.883	119.242	120.862	-0.0643661	0.0279952	-0.0643661	-0.0265894	-3.68791	1.60401	-3.68791	-1.52346	0.00180808	-4.4489	0.000366778	-2.22355	0.794788	4.35907	1.037	0.55734	139.173	282938	123.441	388346	3146	3.74694	0.646217	79.4462	752	0.0112736	0.0141844	214.779	46.0953	125.841	24.9829	3
442	10635	83687.2	5	7037	8.38118	2.93912	2.93912	-0.159934	0.987014	168.399	168.399	-9.16354	56.5517	-0.190755	0.0822896	-0.190755	-0.0283309	-10.9295	4.71484	-10.9295	-1.62324	-0.00815475	-0.0341654	0.000318518	-0.0211601	1.06946	4.4758	0.763052	0.745142	119.385	840115	109.852	1195632	10884	12.963	0.646545	-1000	-1000	-1000	-1000	-1000	47.7991	122.909	23.8856	5
443	10635	83687.2	4	5884	7.00794	2.6857	2.6857	-0.159934	1.07231	153.88	153.88	-9.16354	61.439	-0.190755	0.133977	-0.190755	-0.0834166	-10.9295	7.67632	-10.9295	-4.77942	-0.0628688	-0.161164	0.0110071	-0.112017	1.14501	5.58507	0.443627	0.463618	121.23	713318	98.9856	1098938	11102	13.2227	0.529995	-1000	-1000	-1000	-1000	-1000	51.8019	122.976	23.2731	4
444	10635	83687.2	6	1076	1.28153	3.06065	3.06065	-0.0805356	1.42449	175.362	175.362	-4.61435	81.6174	0.0998182	0.0998182	-0.0854843	-0.00412189	5.71916	5.71916	-4.89789	-0.236167	0.14724	0.0391851	0.00680642	0.0932124	0.726499	2.58336	0.468545	0.462926	130.378	140287	121.626	193142	1588	1.89133	0.677582	117.518	208796	2.11609	2.91272	0.605614	43.5484	137.471	26.6161	6
445	10635	83687.2	4	640	0.76225	2.36313	2.36313	-0.0885628	0.779962	135.398	135.398	-5.07428	44.6885	0.100465	0.100465	-0.0854843	0.0309449	5.75619	5.75619	-4.89789	1.77301	0.0317362	0.000206575	5.01291e-05	0.0159714	0.687733	2.35609	0.480711	0.482752	125.22	80141	120.001	115201	960	1.14338	0.666667	-1000	-1000	-1000	-1000	-1000	44.4677	137.009	26.2095	4
446	10635	83687.2	4	437	0.520474	3.05247	3.05247	-0.0885628	1.4758	174.894	174.894	-5.07428	84.5569	0.100465	0.100465	-0.0366329	0.0194565	5.75619	5.75619	-2.09891	1.11478	-0.0163325	-0.0463521	0.000833125	-0.0313423	0.586934	2.00056	0.346992	0.346077	124.336	54335	116.299	72803	626	0.745576	0.698083	-1000	-1000	-1000	-1000	-1000	42.8675	136.062	26.3233	4
447	10635	83687.2	5	727	0.865869	3.05247	3.05247	0.0344748	1.25846	174.894	174.894	1.97526	72.1045	-0.0436685	0.0318914	-0.0436685	-0.0158495	-2.50202	1.82724	-2.50202	-0.908109	-0.101925	-0.216684	0.0244333	-0.159304	0.765777	1.74418	0.605767	0.572307	124.376	90421	117.769	124600	1058	1.26009	0.687146	111.998	93990	0.99951	1.30522	0.866293	41.9982	136.663	26.7594	5
448	10635	83687.2	4	729	0.868251	3.01981	3.01981	0.0344748	0.805398	173.023	173.023	1.97526	46.1459	-0.0490121	1.17549e-38	-0.0490121	-0.0327833	-2.80819	6.73509e-37	-2.80819	-1.87835	-0.0131171	-0.0460992	0.000661832	-0.0296081	0.781683	2.16254	0.547208	0.476636	116.739	85103	109.31	115103	1053	1.25414	0.692308	-1000	-1000	-1000	-1000	-1000	41.0114	135.812	26.6802	4
449	10635	83687.2	6	893	1.06358	3.04464	3.04464	-0.0822337	0.533264	174.445	174.445	-4.71164	30.5538	-0.0436685	0.0201771	-0.0436685	-0.0129498	-2.50202	1.15606	-2.50202	-0.741968	-0.0164237	-0.0733774	0.00138403	-0.0449006	0.84864	2.13554	0.575514	0.565628	121.116	108157	117.084	162044	1384	1.64837	0.645231	111.085	154650	1.6581	1.95383	0.641443	40.4379	136.909	27.1606	6
450	10635	83687.2	6	1224	1.4578	3.06695	3.06695	-0.0217824	1.5448	175.723	175.723	-1.24804	88.5105	0.0555909	0.0555909	-0.0526715	-6.53081e-05	3.18512	3.18512	-3.01785	-0.00374188	-0.0282704	-0.097256	0.0032579	-0.0627632	0.786972	2.27313	0.465171	0.455286	126.271	154556	119.981	209127	1743	2.07594	0.702237	112.165	254372	2.70103	3.43218	0.539722	41.4045	137.774	27.2522	6
451	10635	83687.2	5	1734	2.06522	3.07379	3.07379	-0.0711903	1.23686	176.115	176.115	-4.0789	70.8671	0.0920842	0.0920842	0.0110216	0.0453797	5.27604	5.27604	0.631491	2.60007	0.169662	0.0877633	0.0164705	0.128713	0.595538	4.19704	0.229383	0.227466	135.952	235740	129.294	481233	3722	4.43296	0.465879	118.608	284542	2.85726	4.79778	0.722798	41.3117	140.099	27.9361	5
452	10635	83687.2	8	1943	2.31414	3.07379	3.07379	-0.0635501	1.50103	176.115	176.115	-3.64115	86.0029	0.0660745	0.0660745	-0.0122315	0.0246059	3.78579	3.78579	-0.700813	1.40981	0.0544464	-0.0367158	-0.00148195	0.00886527	0.711232	3.46601	0.345569	0.341394	134.181	260714	124.908	404202	3236	3.85413	0.600433	117.88	486599	4.91644	6.91256	0.470695	39.0703	138.491	27.9136	8
453	10635	83687.2	4	832	0.990925	3.11163	3.11163	-0.0635501	1.5177	178.283	178.283	-3.64115	86.9579	0.0440044	0.0440044	-0.0126578	0.0140098	2.52127	2.52127	-0.725237	0.802701	0.0798498	0.0425884	0.00377704	0.0612191	0.6537	2.54339	0.579431	0.577055	129.077	107392	120.059	146952	1224	1.4578	0.679739	114.773	88960	0.923151	1.41219	1.07342	37.0603	137.188	27.8849	4
454	10635	83687.2	6	4029	4.7986	3.00845	3.00845	-0.281109	0.956916	172.371	172.371	-16.1064	54.8272	0.0892221	0.0892221	-0.0726937	0.0220216	5.11205	5.11205	-4.16504	1.26174	0.0946581	-0.0202691	-0.00183596	0.0371945	0.851511	4.81799	0.35869	0.3584	132.219	532712	116.91	774765	6627	7.89286	0.607967	107.312	757140	8.40322	9.8686	0.571043	33.8997	139.838	29.6248	6
455	10635	83687.2	7	3325	3.96013	3.00845	3.00845	0.0693808	1.33116	172.371	172.371	3.97523	76.27	0.0967217	0.0967217	0.0410432	0.0686935	5.54175	5.54175	2.3516	3.93585	0.130403	0.033082	0.00491416	0.0817422	0.679274	4.80178	0.363278	0.351212	135.155	449390	114.791	660623	5755	6.8543	0.577758	102.115	762036	8.88796	13.0845	0.445561	38.0502	141.048	28.9881	7
456	10635	83687.2	5	10273	12.2353	3.02838	3.02838	-0.362688	1.07414	173.514	173.514	-20.7805	61.5435	0.357422	0.357422	0.0434261	0.14934	20.4788	20.4788	2.48813	8.55657	0.112118	0.0225744	0.00295614	0.0673461	1.12942	6.1517	0.765352	0.740562	134.113	1377744	125.338	1965044	15678	18.6727	0.655249	-1000	-1000	-1000	-1000	-1000	26.9346	134.241	28.3159	5
457	10635	83687.2	7	43870	52.2499	2.30956	2.30956	-1.0098	-0.269408	132.328	132.328	-57.857	-15.436	0.864882	0.864882	0.262985	0.601419	49.5541	49.5541	15.0679	34.4587	1.00616	0.314984	0.363815	0.660571	4.75512	10.4762	3.2381	3.31017	170.481	7478996	120.454	9714145	80646	96.0507	0.543982	-1000	-1000	-1000	-1000	-1000	19.2481	151.435	34.0254	7
461	10635	83687.2	5	8163	9.72226	2.46157	2.46157	-0.868663	0.583738	141.038	141.038	-49.7707	33.4457	0.747801	0.747801	-0.274623	0.312646	42.8459	42.8459	-15.7347	17.9133	0.0853157	-0.192946	-0.00867162	-0.0538153	2.44996	4.5769	1.61393	1.59587	170.867	1394791	138.871	1820871	13112	15.6166	0.622559	-1000	-1000	-1000	-1000	-1000	27.6899	149.756	35.1459	5
464	10635	83687.2	6	10237	12.1924	-0.916122	0.185272	-0.916122	-0.289158	-52.4899	10.6153	-52.4899	-16.5676	0.884332	0.884332	-0.228614	0.326448	50.6685	50.6685	-13.0986	18.7041	0.393343	-0.0364443	-0.0104243	0.178449	1.38739	6.42088	0.713902	0.706925	139.405	1427088	123.965	2095631	16905	20.1341	0.60556	109.225	2075019	22.6264	16.3086	0.538857	33.4304	152.339	43.3859	6
465	10635	83687.2	6	9998	11.9078	2.94574	2.94574	-0.82097	0.697079	168.779	168.779	-47.0381	39.9397	0.763575	0.763575	-0.224046	0.269262	43.7496	43.7496	-12.8369	15.4276	0.412679	-0.0012518	0.00483626	0.205714	1.70714	4.9388	1.04787	1.03129	133.476	1334489	122.62	1736056	14158	16.8624	0.706173	104.063	1832329	20.9714	12.2845	0.567812	29.3581	151.673	43.033	6
466	10635	83687.2	5	9479	11.2896	2.64222	2.64222	-0.481691	1.45883	151.388	151.388	-27.5989	83.5847	0.685856	0.685856	-0.352504	0.313669	39.2967	39.2967	-20.197	17.9719	0.133794	-0.179953	-0.024033	-0.0230796	2.13224	4.8367	1.33087	1.3424	158.382	1501301	135.74	1934838	14254	16.9767	0.665006	-1000	-1000	-1000	-1000	-1000	27.6641	149.116	44.7779	5
472	10635	83687.2	8	81705	97.312	1.82177	1.82177	-0.272938	0.629729	104.38	104.38	-15.6382	36.0808	1.09625	1.09625	0.230203	0.828949	62.8107	62.8107	13.1896	47.4953	1.81997	0.0882391	0.214698	0.954103	4.50948	14.828	3.12139	4.61727	165.652	13534587	109.461	20144414	184033	219.186	0.443969	115.047	10918845	113.037	25.0664	0.860889	57.0375	75.2036	20.6363	8
478	10635	83687.2	4	14861	17.6997	1.28507	1.28507	-0.43603	0.135292	73.6292	73.6292	-24.9827	7.75166	0.468648	0.468648	-0.25113	0.248425	26.8516	26.8516	-14.3887	14.2337	0.305168	0.112465	0.0378228	0.208816	2.25865	5.88433	1.23711	1.22423	183.481	2726717	163.05	3605371	22112	26.3357	0.672078	-1000	-1000	-1000	-1000	-1000	48.2199	58.2053	35.9431	4
479	10635	83687.2	4	7854	9.35424	1.67158	1.67158	-1.22331	0.645065	95.7747	95.7747	-70.0903	36.9595	1.19758	1.19758	0.0987388	0.699874	68.616	68.616	5.65731	40.0998	0.600527	0.0183948	0.0137019	0.309461	2.11149	4.29722	7.57993	1.4024	195.652	1536648	170.805	1951109	11423	13.605	0.68756	-1000	-1000	-1000	-1000	-1000	47.6314	55.4497	29.1463	4
480	10635	83687.2	2	5560	6.62205	-1000	-1000	-1000	-1000	-1000	-1000	-1000	-1000	1.1377	1.1377	0.0732244	0.605461	65.1853	65.1853	4.19545	34.6904	0.438277	0.00988723	0.00995958	0.224082	1.46915	3.57139	-1000	1.98666	209.714	1166008	191.694	1418535	7400	8.81352	0.751351	#N/A	9728196	0	0	#N/A	47.8128	53.2114	31.139	2
481	10635	83687.2	4	7323	8.72181	1.41189	1.41189	-1.22331	0.491218	80.8952	80.8952	-70.0903	28.1447	1.19758	1.19758	0.0732244	0.42574	68.616	68.616	4.19545	24.3931	0.543224	0.0227889	0.0149917	0.283006	2.25714	4.39494	4.86503	1.4407	197.689	1447676	170.92	1857903	10870	12.9463	0.673689	-1000	-1000	-1000	-1000	-1000	47.6433	54.8031	33.7635	4
482	10635	83687.2	5	6396	7.61774	-0.960991	0.32892	-0.960991	-0.34512	-55.0607	18.8457	-55.0607	-19.7739	0.702864	0.702864	-0.306258	0.324975	40.2711	40.2711	-17.5473	18.6197	0.45039	0.123906	0.0632923	0.287148	1.61344	4.52811	0.920997	0.906622	211.641	1353655	201.124	1787791	8889	10.5869	0.719541	-1000	-1000	-1000	-1000	-1000	44.8571	159.662	39.4132	5
483	10635	83687.2	3	5612	6.68398	-0.339088	0.111276	-0.339088	-0.13051	-19.4283	6.37563	-19.4283	-7.47769	0.351708	0.351708	-0.160246	0.124202	20.1514	20.1514	-9.18143	7.11624	4.74592	-0.00523545	0.00301314	2.37034	1.14232	4.38721	0.919401	0.897429	207.474	1164344	193.756	1404535	7249	8.63367	0.774176	96.7892	6528	0.0803287	0.0703207	83.2079	47.5243	160.146	38.1739	3
484	10635	83687.2	7	6232	7.42241	1.8787	1.8787	-0.960991	0.174148	107.642	107.642	-55.0607	9.97794	0.718247	0.718247	-0.445589	0.351628	41.1525	41.1525	-25.5304	20.1468	0.796167	-0.178153	-0.127545	0.309007	1.57244	4.03801	1.02523	0.873648	217.319	1354334	196.396	1885602	9601	11.4349	0.649099	169.928	1982976	13.8985	8.83885	0.534042	42.758	158.543	41.8347	7
485	10635	83687.2	6	5976	7.11751	-0.715186	0.153526	-0.715186	-0.197067	-40.9772	8.79641	-40.9772	-11.2911	0.718247	0.718247	-0.229437	0.197963	41.1525	41.1525	-13.1458	11.3425	0.36365	-0.00128894	0.0041289	0.181181	1.59223	3.5506	1.34429	1.33434	212.193	1268064	199.106	1586082	7966	9.48763	0.750188	168.293	1507441	10.6682	6.70017	0.667168	45.0515	158.95	44.2233	6
486	10635	83687.2	3	2679	3.19073	-0.732368	1.17549e-38	-0.732368	-0.565222	-41.9616	6.73509e-37	-41.9616	-32.3848	0.77817	0.77817	-0.445589	0.290813	44.5859	44.5859	-25.5304	16.6623	0.0190195	-1.73825	-0.00727902	-0.859616	1.25317	3.30339	0.792596	0.790195	220.093	589629	209.955	813364	3874	4.614	0.691533	172.264	21307	0.147314	0.117553	21.6593	44.4356	160.657	41.0403	3
487	10635	83687.2	4	2270	2.70361	-0.732368	1.17549e-38	-0.732368	-0.490227	-41.9616	6.73509e-37	-41.9616	-28.088	0.77817	0.77817	0.296002	0.488359	44.5859	44.5859	16.9597	27.9809	0.647904	0.112776	0.0807969	0.38034	1.46159	3.09565	0.620025	0.583375	223.334	506969	210.684	784166	3722	4.43296	0.609887	-1000	-1000	-1000	-1000	-1000	44.5727	160.598	42.6288	4
488	10635	83687.2	6	8190	9.75442	2.82087	2.82087	-0.0984463	0.882746	161.624	161.624	-5.64056	50.5776	0.560419	0.560419	-0.306258	0.220762	32.1096	32.1096	-17.5473	12.6487	0.252697	-0.141803	-0.0357057	0.0554471	1.55896	4.68982	1.08467	1.0662	196.598	1610135	171.967	2225430	12941	15.4129	0.632872	142.313	2207981	18.4786	11.8531	0.527876	42.3046	157.262	39.3123	6
489	10635	83687.2	5	11369	13.5407	2.94574	2.94574	0.417375	1.68195	168.779	168.779	23.9138	96.3688	0.562444	0.562444	-0.242687	0.201374	32.2257	32.2257	-13.9049	11.5379	0.404947	-0.0784674	-0.0307888	0.16324	2.87084	3.91636	2.33922	2.19463	130.108	1479198	126.352	1963759	15542	18.5108	0.731502	113.702	1456371	15.2553	5.31387	0.887605	25.7026	150.615	43.8347	5
490	10635	83687.2	5	7330	8.73015	2.38011	2.38011	1.72436	1.9767	136.37	136.37	98.7987	113.257	0.685856	0.685856	-0.242687	0.410784	39.2967	39.2967	-13.9049	23.5362	0.228049	0.151095	0.0404039	0.189572	2.07867	4.08682	5.218	1.43058	161.864	1186463	148.584	1485243	9996	11.9054	0.733293	-1000	-1000	-1000	-1000	-1000	23.8506	149.998	45.7009	5
491	10635	83687.2	3	2457	2.92633	1.72436	1.72436	-0.880225	0.152733	98.7987	98.7987	-50.4332	8.75096	0.707598	0.707598	0.254307	0.49538	40.5424	40.5424	14.5707	28.3832	76.8105	-0.0099656	0.089729	38.4003	1.12909	3.96173	1.76401	1.48591	162.611	399535	137.777	598640	4345	5.17496	0.565478	160.796	75957	0.562612	0.49829	5.20132	20.1365	148.904	46.8787	3
494	10635	83687.2	5	23360	27.8221	2.77019	2.77019	-1.21442	0.297593	158.72	158.72	-69.5813	17.0508	0.62859	0.62859	-0.159567	0.338927	36.0156	36.0156	-9.1425	19.4191	0.560294	0.032629	0.0243767	0.296462	2.85174	9.32762	1.40114	1.27934	172.18	4022122	139.22	5996210	43070	51.2971	0.542373	-1000	-1000	-1000	-1000	-1000	15.758	135.912	46.5444	5
495	10635	83687.2	3	6617	7.88095	1.33205	1.33205	-1.0098	0.260628	76.321	76.321	-57.857	14.9329	0.912692	0.912692	-0.505206	0.424123	52.2934	52.2934	-28.9462	24.3004	3.94137	-0.01174	0.00189738	1.96481	1.82788	6.85841	1.51547	1.51395	194.286	1285593	156.125	1820571	11661	13.8884	0.567447	76.267	100597	1.57096	0.859444	5.01664	16.2654	146.716	31.1703	3
496	10635	83687.2	5	6088	7.25091	1.77849	1.77849	-1.21442	-0.12369	101.9	101.9	-69.5813	-7.08689	0.792571	0.792571	0.348202	0.548177	45.411	45.411	19.9505	31.4082	1.25187	0.27355	0.435212	0.762709	1.88714	6.73896	1.36208	0.94727	201.222	1225040	160.594	1746139	10873	12.9499	0.559919	-1000	-1000	-1000	-1000	-1000	16.0389	144.927	47.654	5
497	10635	83687.2	5	12615	15.0247	-2.02912	0.197433	-2.02912	-0.855747	-116.26	11.3121	-116.26	-49.0307	0.783092	0.783092	0.112156	0.481063	44.8678	44.8678	6.42605	27.5629	2.54653	0.344422	1.03176	1.44548	1.84623	6.70518	1.04628	1.1462	166.205	2096682	147.475	2881947	19542	23.2748	0.645533	114.084	1641523	17.1372	9.28229	0.876727	15.3981	144.383	45.958	5
498	10635	83687.2	8	46865	55.817	-2.20994	1.82527	-2.20994	-0.558514	-126.62	104.58	-126.62	-32.0005	0.792571	0.792571	0.254307	0.517073	45.411	45.411	14.5707	29.6261	1.36617	0.354898	0.567211	0.860534	5.41649	9.13822	3.60764	3.67941	159.001	7451594	123.414	10079876	81675	97.2762	0.573799	101.476	7033794	82.5551	15.2414	0.676118	19.1597	150.084	45.5724	8
502	10635	83687.2	6	29433	35.0552	2.46822	2.46822	-0.630453	0.912469	141.419	141.419	-36.1223	52.2806	-0.105551	0.08794	-0.105551	0.0133289	-6.0476	5.03859	-6.0476	0.76369	0.0172794	-0.0104483	-0.000176276	0.00341559	1.09003	9.80002	0.727157	0.640728	113.83	3350362	104.273	4250059	40759	48.5446	0.722123	98.6069	4306070	52.0105	47.7147	0.674001	50.5179	99.9663	20.755	6
503	10635	83687.2	5	7933	9.44833	-0.307643	1.17549e-38	-0.307643	-0.151037	-17.6267	6.73509e-37	-17.6267	-8.65378	-0.204778	0.0840077	-0.204778	-0.056405	-11.7329	4.81328	-11.7329	-3.23177	-0.00939927	-0.0516433	0.000575226	-0.0305213	1.01646	4.76367	0.6475	0.647545	121.471	963630	112.229	1250567	11143	13.2715	0.711927	-1000	-1000	-1000	-1000	-1000	47.6275	120.305	51.1529	5
504	10635	83687.2	4	6434	7.663	2.81109	2.81109	-0.163514	1.26555	161.063	161.063	-9.36865	72.5105	-0.204778	0.102646	-0.204778	-0.0926028	-11.7329	5.8812	-11.7329	-5.30575	-0.0385953	-0.160823	0.00664548	-0.0997091	1.26681	5.58643	0.892765	0.910623	134.195	863413	113.796	1396388	12271	14.615	0.524326	-1000	-1000	-1000	-1000	-1000	51.7143	120.697	52.1835	4
505	10635	83687.2	3	3823	4.55325	-0.332648	0.236856	-0.332648	-0.070548	-19.0593	13.5709	-19.0593	-4.0421	0.300741	0.300741	-0.100401	0.113923	17.2312	17.2312	-5.75255	6.5273	0.00171312	-1.96876	1.28105e-05	-0.983524	1.00726	4.06649	0.651946	0.650575	134.068	512541	121.83	697962	5729	6.82333	0.667307	134.726	23540	0.2081	0.2066	21.8801	53.0525	128.938	53.5	3
506	10635	83687.2	1	955	1.13742	-1000	-1000	-1000	-1000	-1000	-1000	-1000	-1000	0.24848	0.24848	0.24848	0.24848	14.2369	14.2369	14.2369	14.2369	0.0787909	0.002311	0.000211556	0.040551	0.506639	2.82185	-1000	0.324907	141.676	135301	128.21	170519	1330	1.58405	0.718045	-1000	-1000	-1000	-1000	-1000	49.3198	135.662	53.0068	1
507	10635	83687.2	2	1169	1.3923	-1000	-1000	-1000	-1000	-1000	-1000	-1000	-1000	0.0252619	0.0252619	0.00756444	0.0164131	1.4474	1.4474	0.43341	0.940404	0.0251701	0.00479888	0.000133497	0.0149845	0.799047	3.33355	-1000	0.640198	153.639	179604	141.075	232068	1645	1.95922	0.710638	#N/A	0	0	0	#N/A	43.8779	128.757	50.572	2
508	10635	83687.2	3	1494	1.77938	-0.110714	0.0764537	-0.110714	-0.0171304	-6.34347	4.38048	-6.34347	-0.981498	-0.0500689	0.0252619	-0.0500689	-0.00101098	-2.86874	1.4474	-2.86874	-0.0579246	7.47201	-0.00840041	-0.00112395	3.7318	0.858799	2.98768	0.636377	0.640422	134.088	200327	124.732	240484	1928	2.29628	0.774896	137.279	3469	0.0300966	0.035045	59.1222	41.9245	129.056	50.3427	3
509	10635	83687.2	5	3827	4.55802	-0.154192	1.17549e-38	-0.154192	-0.0877156	-8.83458	6.73509e-37	-8.83458	-5.02573	-0.0629286	0.0217742	-0.0629286	-0.0196904	-3.60554	1.24757	-3.60554	-1.12818	0.00486545	-0.0291846	-0.000132253	-0.0121596	1.02141	4.10266	0.642347	0.640675	143.34	548562	131.514	707020	5376	6.4029	0.711868	-1000	-1000	-1000	-1000	-1000	43.1093	127.009	50.3942	5
510	10635	83687.2	6	6820	8.12273	0.112505	0.112505	-0.0571617	-0.0172004	6.44607	6.44607	-3.27513	-0.985512	-0.0731714	1.17549e-38	-0.0731714	-0.0485886	-4.19241	6.73509e-37	-4.19241	-2.78392	-0.0626948	-0.121095	0.00856023	-0.0918949	1.10134	4.71872	0.85327	0.853292	132.66	904738	125.964	1129268	8965	10.6775	0.760736	123.778	1076194	10.3553	9.40249	0.784402	41.6726	125.149	50.1135	6
511	10635	83687.2	1	7	0.00833711	-1000	-1000	-1000	-1000	-1000	-1000	-1000	-1000	-0.0221083	1.17549e-38	-0.0221083	-0.0221083	-1.26671	6.73509e-37	-1.26671	-1.26671	0.0252351	-0.0168683	-0.000571789	0.0041834	0.255907	0.255907	-1000	0.747795	81.7143	572	81.7143	572	7	0.00833711	1	-1000	-1000	-1000	-1000	-1000	44.5465	125.292	50.9065	1
512	10635	83687.2	5	9821	11.697	-0.326244	0.105765	-0.326244	-0.0733321	-18.6924	6.0599	-18.6924	-4.20162	-0.0731714	0.00941766	-0.0731714	-0.0358697	-4.19241	0.539592	-4.19241	-2.05518	-0.0329365	-0.066416	0.00237411	-0.0496762	1.1189	5.90035	0.750193	0.749828	122.765	1205673	115.09	1680778	14604	17.3936	0.672487	112.534	995800	10.5391	9.41916	1.10986	43.8312	121.655	50.4994	5
513	10635	83687.2	6	7074	8.42525	2.62358	2.62358	-0.459845	0.626606	150.32	150.32	-26.3472	35.9019	0.0638937	0.0638937	-0.0521389	0.00355837	3.66084	3.66084	-2.98734	0.203879	0.0305918	-0.0164589	-0.00046901	0.00706646	1.10736	3.8999	1.02218	0.851165	131.528	930432	126.565	1185664	9368	11.1574	0.755124	123.472	1114649	10.752	9.70958	0.783599	36.5815	123.013	49.764	6
514	10635	83687.2	6	4490	5.34766	2.96581	2.96581	-0.437054	0.413035	169.928	169.928	-25.0413	23.6651	-0.0745181	0.0255854	-0.0745181	-0.0214365	-4.26958	1.46594	-4.26958	-1.22822	-0.0336414	-0.0621265	0.00230971	-0.047884	1.06919	3.85184	0.850078	0.849976	135.215	607117	130.034	803093	6176	7.35571	0.727008	126.811	829374	7.78955	7.28549	0.686518	38.6934	125.168	49.9038	6
515	10635	83687.2	6	3342	3.98038	3.11188	3.11188	-0.044523	1.00694	178.298	178.298	-2.55098	57.6936	-0.0517717	1.17549e-38	-0.0517717	-0.0341732	-2.9663	6.73509e-37	-2.9663	-1.95798	-0.00616386	-0.031414	0.000232205	-0.0187889	1.00031	3.38182	0.745854	0.745473	133.358	445681	125.931	585077	4646	5.53346	0.719328	-1000	-1000	-1000	-1000	-1000	40.2382	127.739	50.1314	6
516	10635	83687.2	1	7	0.00833711	-1000	-1000	-1000	-1000	-1000	-1000	-1000	-1000	0	1.17549e-38	0	0	0	6.73509e-37	0	0	0.00177441	-1.03398	-0.000188413	-0.516103	0.255907	0.255907	-1000	0.319884	91.1429	638	91.1429	638	7	0.00833711	1	-1000	-1000	-1000	-1000	-1000	39.3525	129.532	50.1645	1
517	10635	83687.2	7	899	1.07072	3.03313	3.03313	-0.188281	0.340072	173.785	173.785	-10.7877	19.4847	0.133475	0.133475	0.0146648	0.0690668	7.64758	7.64758	0.840233	3.95723	0.152516	0.0410737	0.00763306	0.096795	0.603106	3.3446	0.331261	0.329325	143.972	129431	118.429	231528	1955	2.32844	0.459847	107.216	405006	4.49902	7.45976	0.23799	40.0237	135.978	51.2013	7
518	10635	83687.2	3	436	0.519283	2.89828	2.89828	-0.188281	0.847981	166.059	166.059	-10.7877	48.5857	0.0563579	0.0563579	-0.0126436	0.0326855	3.22907	3.22907	-0.724428	1.87274	0.0126856	-15.2156	0.00260198	-7.60147	0.562134	1.59174	0.532933	0.492656	134.814	58779	119.551	76991	644	0.767014	0.677019	112.941	2049	0.0216077	0.0384388	24.0323	40.5248	134.177	51.3703	3
519	10635	83687.2	4	811	0.965914	-0.21564	1.17549e-38	-0.21564	-0.164972	-12.3552	6.73509e-37	-12.3552	-9.45217	0.0638208	0.0638208	0.0146648	0.0463375	3.65666	3.65666	0.840233	2.65494	0.0728821	0.0175727	0.00140925	0.0452274	0.683689	2.23588	0.217251	0.219931	139.66	113264	119.359	175697	1472	1.75318	0.550951	-1000	-1000	-1000	-1000	-1000	38.9647	134.289	51.0503	4
520	10635	83687.2	3	1230	1.46495	-0.21564	0.0809473	-0.21564	-0.0244489	-12.3552	4.63794	-12.3552	-1.40082	0.0638208	0.0638208	-0.0273599	0.0283235	3.65666	3.65666	-1.5676	1.62282	0.00180678	-0.123201	-2.72866e-05	-0.0606969	0.550771	4.25755	0.456516	0.448053	146.738	180488	130.68	257570	1971	2.34749	0.624049	85.1188	617	0.00863331	0.015675	169.686	36.7637	134	50.4559	3
521	10635	83687.2	5	2389	2.84534	-0.146856	0.0809473	-0.146856	-0.0475573	-8.41424	4.63794	-8.41424	-2.72483	0.0723375	0.0723375	-0.0273599	0.0442007	4.14463	4.14463	-1.5676	2.53252	0.133454	0.0491002	0.00721829	0.0912772	0.685486	4.49025	0.448519	0.44665	153.652	367074	137.58	530372	3855	4.59137	0.619715	122.815	293154	2.84289	4.14727	1.00086	37.1668	135.73	50.4153	5
522	10635	83687.2	5	2466	2.93705	-0.104484	1.17549e-38	-0.104484	-0.0741105	-5.98651	6.73509e-37	-5.98651	-4.24622	0.0999897	0.0999897	0.0250248	0.0754001	5.72899	5.72899	1.43381	4.32011	0.271021	0.0733846	0.0222581	0.172203	0.667805	5.15575	0.450655	0.451221	148.473	366135	131.674	504444	3831	4.56278	0.643696	118.084	461596	4.65575	6.97172	0.630843	37.1096	137.521	50.2062	5
523	10635	83687.2	5	2062	2.45587	2.98211	2.98211	-0.22285	1.68579	170.862	170.862	-12.7684	96.5885	0.0657932	0.0657932	-0.0312913	-0.00412336	3.76967	3.76967	-1.79286	-0.236251	0.0804205	0.00831461	0.000931426	0.0443676	0.889583	2.90877	0.645278	0.63844	139.26	287155	131.049	377421	2880	3.43013	0.715972	129.825	304415	2.79271	3.13935	0.879386	37.8756	127.534	49.9594	5
524	10635	83687.2	5	2492	2.96801	3.04186	3.04186	0.0767171	1.88867	174.286	174.286	4.39556	108.213	0.0638694	0.0638694	-0.0166233	0.022917	3.65945	3.65945	-0.952444	1.31305	0.120388	0.0655415	0.00864564	0.0929646	1.04239	2.78738	0.532586	0.53215	136.1	339161	127.474	473310	3713	4.42224	0.671155	124.476	398271	3.81076	3.65581	0.778849	36.4706	125.918	49.8229	5
525	10635	83687.2	5	3380	4.02563	3.04186	3.04186	-0.11368	1.6118	174.286	174.286	-6.5134	92.3495	0.0638937	0.0638937	-0.0171944	0.0215537	3.66084	3.66084	-0.985165	1.23493	0.156166	0.0502757	0.00915197	0.103221	1.36011	3.055	0.750991	0.750403	128.423	434071	124.261	601919	4844	5.76928	0.69777	120.108	550406	5.45795	4.01286	0.737573	34.4315	125.347	49.566	5
526	10635	83687.2	5	5014	5.97175	2.37331	2.37331	-0.11368	0.491526	135.981	135.981	-6.5134	28.1623	-0.0492984	0.0137892	-0.0492984	-0.011679	-2.82459	0.790063	-2.82459	-0.669159	-0.126972	-0.239323	0.0344178	-0.183148	1.46281	3.85977	1.08363	1.07122	133.879	671269	129.705	878490	6773	8.06675	0.740292	122.715	727477	7.06053	4.82669	0.845794	33.0025	126.731	49.2099	5
527	10635	83687.2	7	2037	2.4261	3.00029	3.00029	-0.22285	0.39297	171.904	171.904	-12.7684	22.5155	0.0741135	0.0741135	-0.0598318	0.0102571	4.24639	4.24639	-3.42811	0.58769	0.0732618	-0.0568635	-0.00445285	0.00819912	1.18295	2.58505	0.861271	0.749883	136.179	277397	128.82	362758	2816	3.3539	0.723366	-1000	-1000	-1000	-1000	-1000	35.2488	127.474	49.6696	7
528	10635	83687.2	3	676	0.805127	3.05916	3.05916	0.0360241	1.10987	175.277	175.277	2.06403	63.591	-0.0598318	1.17549e-38	-0.0598318	-0.0496551	-3.42811	6.73509e-37	-3.42811	-2.84503	0.00671535	-5.22946	0.000944525	-2.61137	0.743402	2.25752	0.540168	0.539178	155.578	105171	143.156	137859	963	1.14695	0.701973	99.7372	1313	0.0156793	0.0210912	51.3498	34.8538	129.236	49.683	3
529	10635	83687.2	6	2952	3.51588	2.88054	2.88054	-0.199472	0.478658	165.043	165.043	-11.4289	27.4251	-0.0882286	0.065872	-0.0882286	-0.0307234	-5.05513	3.77419	-5.05513	-1.76032	-0.0315551	-0.130925	0.00461127	-0.0812401	1.30669	3.42223	0.763618	0.75119	143.586	423865	133.57	560057	4193	4.99393	0.704031	122.195	781774	7.6198	5.83137	0.461413	32.5854	128.679	49.228	6
530	10635	83687.2	3	546	0.650295	3.05916	3.05916	2.88054	2.95893	175.277	175.277	165.043	169.534	-0.145793	1.17549e-38	-0.145793	-0.095982	-8.35332	6.73509e-37	-8.35332	-5.49937	0.00172409	-2.94086	-2.54521e-05	-1.46957	0.594917	2.28198	0.33044	0.326086	144.178	78721	128.347	124368	969	1.15409	0.563468	128.815	1359	0.0125652	0.021121	51.7535	32.849	130.254	49.4369	3
531	10635	83687.2	5	17532	20.8809	1.95266	1.95266	-0.66298	0.0472062	111.879	111.879	-37.9859	2.70472	0.63276	0.63276	-0.295448	0.246336	36.2545	36.2545	-16.928	14.114	0.887757	0.252961	0.250508	0.570359	2.18203	8.14743	1.18653	1.18498	155.819	2731825	135.656	3997510	29468	35.0969	0.59495	116.27	2836156	29.0522	13.3143	0.718736	15.159	135.967	30.8364	5
532	10635	83687.2	5	15827	18.8502	1.33205	1.33205	-0.925833	-0.129181	76.321	76.321	-53.0463	-7.40152	0.912692	0.912692	-0.295448	0.472197	52.2934	52.2934	-16.928	27.0549	0.490461	0.0512238	0.063034	0.270842	2.55014	9.07879	1.47639	1.6414	172.336	2727568	139.911	4233423	30258	36.0378	0.523068	-1000	-1000	-1000	-1000	-1000	16.1429	137.772	29.7435	5
533	10635	83687.2	4	7	0.00833711	1.75748	1.75748	1.56424	1.62576	100.696	100.696	89.6242	93.1493	0.134152	0.134152	0.0427006	0.0934385	7.68633	7.68633	2.44657	5.35363	1.34233	0.36959	0.563237	0.855962	0.318	0.318	0.332598	0.684127	46.8571	328	46.8571	328	7	0.00833711	1	54.9169	72117	1.56404	4.91838	0.00533048	41.6845	145.538	49.7405	4
534	10635	83687.2	7	7711	9.18392	1.61183	1.61183	-0.191758	0.185826	92.3513	92.3513	-10.9869	10.647	0.152387	0.152387	0.0553102	0.10439	8.73111	8.73111	3.16904	5.98112	0.108674	0.015972	0.00282188	0.0623232	0.935351	6.25775	0.392989	0.37186	139.655	1076881	120.085	1601095	13333	15.8798	0.578339	102.787	1604887	18.5962	19.8815	0.49386	41.3534	147.823	48.4982	7
535	10635	83687.2	2	2985	3.55518	-1000	-1000	-1000	-1000	-1000	-1000	-1000	-1000	0.719108	0.719108	0.090008	0.404558	41.2019	41.2019	5.15708	23.1795	-0.0318253	-0.151917	0.00491142	-0.0918712	1.52425	3.28891	-1000	1.38558	144.005	429854	133.086	578922	4350	5.18092	0.686207	#N/A	10810459	0	0	#N/A	21.6364	150.825	33.0494	2
536	10635	83687.2	3	993	1.18268	3.13066	3.13066	-0.084708	2.05253	179.374	179.374	-4.85341	117.601	0.0459284	0.0459284	-0.0210022	0.0040895	2.63151	2.63151	-1.20333	0.234311	0.00670587	-5.3455	-0.000555126	-2.6694	0.626691	2.74026	0.345947	0.346904	130.886	129970	123.693	163151	1319	1.57095	0.752843	121.599	23802	0.233132	0.372005	5.073	36.1959	135.845	27.599	3
537	10635	83687.2	5	1002	1.1934	3.11643	3.11643	-0.0947626	1.80666	178.558	178.558	-5.4295	103.514	0.0459284	0.0459284	-0.0122315	0.0261029	2.63151	2.63151	-0.700813	1.49559	0.111033	0.0217565	0.00282857	0.0663948	0.694566	2.81302	0.335007	0.340472	124.266	124515	116.502	179296	1539	1.83297	0.651072	-1000	-1000	-1000	-1000	-1000	38.0042	136.375	27.3938	5
538	10635	83687.2	4	718	0.855149	3.072	3.072	-0.0947626	2.26963	176.013	176.013	-5.4295	130.04	0.0361925	0.0361925	-0.0224694	0.0133906	2.07368	2.07368	-1.2874	0.767222	0.178241	0.0944439	0.0187814	0.136342	0.812609	2.12156	0.576204	0.563067	124.251	89212	119.777	128880	1076	1.28153	0.667286	110.272	68061	0.735105	0.904623	1.1633	39.4078	136.557	27.2101	4
539	10635	83687.2	4	688	0.819419	3.11643	3.11643	-0.0822337	1.53992	178.558	178.558	-4.71164	88.2311	-0.0490121	0.0280951	-0.0490121	0.00359529	-2.80819	1.60973	-2.80819	0.205995	-0.0113303	-0.0737832	0.000936193	-0.0425568	0.817444	2.3806	0.562494	0.561642	122.064	83980	120.777	109907	910	1.08382	0.756044	-1000	-1000	-1000	-1000	-1000	39.6541	135.472	26.8513	4
540	10635	83687.2	2	1290	1.53641	-1000	-1000	-1000	-1000	-1000	-1000	-1000	-1000	0.0301008	0.0301008	0.0208655	0.0254831	1.72465	1.72465	1.1955	1.46008	0.0261834	0.00371429	0.000127313	0.0149488	0.678827	3.65796	-1000	0.215951	144.055	185831	124.56	308659	2478	2.95134	0.520581	#N/A	4549020	0	0	#N/A	45.3372	135.849	52.2842	2
541	10635	83687.2	4	754	0.898026	3.03313	3.03313	2.89828	2.96127	173.785	173.785	166.059	169.668	0.0886066	0.0886066	-0.0126436	0.0514387	5.07679	5.07679	-0.724428	2.94722	-0.000307275	-0.00479184	1.88255e-06	-0.00254956	0.522763	2.96907	0.222941	0.216759	126.736	95559	115.263	150303	1304	1.55308	0.578221	-1000	-1000	-1000	-1000	-1000	41.7791	134.95	51.6027	4
542	10635	83687.2	2	790	0.940903	-1000	-1000	-1000	-1000	-1000	-1000	-1000	-1000	0.0725639	0.0725639	0.0234151	0.0479895	4.15761	4.15761	1.34159	2.7496	0.114604	0.0207641	0.00266364	0.0676839	0.640224	2.52254	-1000	0.348938	147.31	116375	137.182	151586	1105	1.31607	0.714932	#N/A	3843673	0	0	#N/A	45.813	137.576	26.0214	2
543	10635	83687.2	5	13666	16.2764	2.15242	2.15242	-0.489677	1.46236	123.325	123.325	-28.0565	83.7872	0.599232	0.599232	-0.341655	0.184679	34.3335	34.3335	-19.5754	10.5813	0.117287	-0.246197	-0.0254803	-0.0644552	3.00311	4.72339	3.13085	1.97626	128.958	1762335	121.341	2273333	18735	22.3137	0.729437	113.662	1666065	17.458	5.8133	0.932319	26.7377	151.169	36.4783	5
544	10635	83687.2	6	10985	13.0833	2.46157	2.46157	-0.372256	1.03652	141.038	141.038	-21.3287	59.3881	0.671519	0.671519	-0.213008	0.252332	38.4752	38.4752	-12.2044	14.4576	0.405899	0.00875557	0.0087764	0.207327	1.5946	5.78315	1.11604	0.92864	136.63	1500882	118.399	2094833	17693	21.0726	0.620867	104.493	1827681	20.8319	13.064	0.628041	30.7919	152.416	37.607	6
545	10635	83687.2	4	691	0.822992	3.11188	3.11188	-0.189167	0.952451	178.298	178.298	-10.8385	54.5714	0.0741135	0.0741135	-0.0312913	0.00727342	4.24639	4.24639	-1.79286	0.416736	0.00177441	-1.03398	-0.000188413	-0.516103	0.810647	3.45996	0.533256	0.533138	132.874	91816	124.794	167599	1343	1.59953	0.51452	-1000	-1000	-1000	-1000	-1000	38.4191	128.915	50.0671	4
546	10635	83687.2	5	3864	4.60209	-0.154192	0.112505	-0.154192	-0.0189782	-8.83458	6.44607	-8.83458	-1.08737	-0.0716056	1.17549e-38	-0.0716056	-0.0466138	-4.1027	6.73509e-37	-4.1027	-2.67077	-0.0105247	-0.0680591	0.000788853	-0.0392919	1.05845	4.96232	0.63896	0.641729	144.297	557563	129.083	783793	6072	7.23185	0.636364	-1000	-1000	-1000	-1000	-1000	45.6698	123.451	50.6734	5
547	10635	83687.2	7	19990	23.8084	2.65462	2.65462	-0.360087	0.360401	152.099	152.099	-20.6315	20.6495	0.0950017	0.0950017	-0.0941522	-0.00211331	5.4432	5.4432	-5.39452	-0.121084	0.0334254	0.0043316	0.000175958	0.0188785	1.24199	7.28653	0.813782	0.750033	122.123	2441247	114.333	3333952	29160	34.73	0.685528	107.035	3616782	40.2453	32.4038	0.591582	43.2548	117.348	50.8125	7
548	10635	83687.2	6	38193	45.4885	2.97538	2.97538	1.0549	2.05016	170.477	170.477	60.4416	117.465	1.00898	1.00898	0.0907569	0.700038	57.8103	57.8103	5.19999	40.1092	1.94188	0.0849371	0.203343	1.01341	4.75335	9.98657	2.47951	2.61238	150.009	5729309	133.654	7527801	56323	67.0816	0.678107	100.992	8354634	98.5279	20.7281	0.461681	12.0441	91.5735	34.287	6
549	10635	83687.2	8	79981	95.2586	2.23419	2.23419	-1.78861	0.825299	128.009	128.009	-102.48	47.2862	1.08078	1.08078	0.293984	0.840321	61.9241	61.9241	16.8441	48.1468	1.97973	0.0895	0.239022	1.03461	4.47667	16.3666	11.0378	4.41888	175.004	13997020	120.959	20107788	166236	197.99	0.481129	-1000	-1000	-1000	-1000	-1000	56.8425	72.6627	46.2591	8
550	10635	83687.2	5	7572	9.01837	3.07465	3.07465	-0.153137	1.18504	176.164	176.164	-8.77411	67.8979	-0.139855	0.0260518	-0.139855	-0.0343878	-8.0131	1.49266	-8.0131	-1.97028	-0.033982	-0.0963157	0.00350077	-0.0651489	1.00563	6.23978	0.434408	0.434371	133.364	1009833	120.069	1505183	12536	14.9306	0.60402	116.329	1108472	11.3489	11.2853	0.794647	57.0898	80.9156	38.6517	5
551	10635	83687.2	6	20278	24.1514	1.64779	1.64779	-0.884442	-0.231889	94.4115	94.4115	-50.6748	-13.2863	1.05567	1.05567	-0.128551	0.622001	60.4855	60.4855	-7.36543	35.6381	2.13238	0.148657	0.367822	1.14052	3.44633	7.58196	2.3585	2.3647	155.238	3147918	137.974	4077414	29552	35.1969	0.68618	112.879	4153744	43.8273	12.7171	0.551059	54.0184	65.7944	40.5861	6
552	10635	83687.2	5	18873	22.478	1.47331	1.47331	-0.820415	0.145861	84.4145	84.4145	-47.0063	8.35724	1.00247	1.00247	0.0405154	0.422208	57.4372	57.4372	2.32136	24.1908	0.211167	0.0914401	0.0219443	0.151304	2.19497	6.90203	1.20824	1.2149	130.521	2463317	121.584	3624041	29807	35.5006	0.633173	98.9316	2619749	31.5386	14.3686	0.712716	56.0609	71.166	41.7265	5
553	10635	83687.2	5	19030	22.665	0.934141	0.934141	-0.111284	0.272279	53.5224	53.5224	-6.37609	15.6004	1.02022	1.02022	0.0486642	0.423516	58.4543	58.4543	2.78825	24.2657	0.201658	0.0780277	0.0176347	0.139843	2.25698	6.89551	1.21132	1.10685	125.437	2387058	114.873	3362684	29273	34.8646	0.650087	95.1587	2630097	32.9186	14.5852	0.688518	56.2139	72.9495	24.7229	5
554	10635	83687.2	7	20482	24.3944	2.2662	2.2662	-0.340758	0.826542	129.844	129.844	-19.524	47.3573	0.979635	0.979635	0.230203	0.665178	56.1289	56.1289	13.1896	38.1119	1.87407	0.0467803	0.117256	0.960427	3.07663	7.04473	2.35161	2.38782	146.603	3002714	131.243	3756161	28620	34.0869	0.715653	112.69	4927802	52.0819	16.9282	0.468385	54.0838	67.2018	24.7431	7
555	10635	83687.2	5	9243	11.0086	2.82087	2.82087	1.7124	2.18904	161.624	161.624	98.1134	125.423	0.533472	0.533472	-0.199371	0.343972	30.5657	30.5657	-11.4231	19.7082	0.44307	0.084104	0.0406674	0.263587	1.54602	5.79893	1.14165	0.844339	179.187	1656224	152.712	2234333	14631	17.4258	0.631741	126.354	1416984	13.3565	8.63929	0.824209	39.1332	155.952	41.4532	5
556	10635	83687.2	8	9118	10.8597	2.70866	2.70866	-0.916122	0.0638879	155.195	155.195	-52.4899	3.66051	0.884332	0.884332	-0.366099	0.387163	50.6685	50.6685	-20.9759	22.1828	0.563235	-0.0316369	0.000793778	0.265799	1.32972	6.03081	0.586051	0.596403	162.257	1479456	137.612	2242803	16298	19.4112	0.559455	109.637	2835336	30.8011	23.1636	0.352574	36.7453	154.784	38.9828	8
557	10635	83687.2	7	13006	15.4904	-0.82097	0.302027	-0.82097	-0.364694	-47.0381	17.3048	-47.0381	-20.8954	0.763971	0.763971	-0.366099	0.419369	43.7723	43.7723	-20.9759	24.0281	0.856091	0.113344	0.12051	0.484717	2.0475	6.28869	0.866164	0.859705	148.299	1928775	125.023	2891664	23129	27.547	0.562324	97.7821	3021743	36.8058	17.976	0.420868	31.7483	153.823	40.4505	7
558	10635	83687.2	7	9355	11.142	1.82455	1.82455	-0.885253	0.00305414	104.539	104.539	-50.7213	0.174989	0.851813	0.851813	-0.228614	0.340889	48.8053	48.8053	-13.0986	19.5315	0.497927	0.0187736	0.0186883	0.25835	1.39284	6.28554	0.650858	0.639464	156.165	1460928	132.717	2255665	16996	20.2425	0.550424	106.618	2398611	26.7945	19.2373	0.41583	37.5204	154.066	43.9102	7
559	10635	83687.2	6	13789	16.4229	-2.32892	0.459628	-2.32892	-0.720659	-133.437	26.3347	-133.437	-41.2907	0.729584	0.729584	-0.505206	0.302235	41.8021	41.8021	-28.9462	17.3168	1.00039	0.213123	0.235814	0.606755	2.11769	7.35622	1.10616	1.10877	166.73	2299043	141.826	3298439	23257	27.6995	0.592897	105.34	3218054	36.3847	17.1813	0.451369	15.548	145.615	32.66	6
560	10635	83687.2	6	18660	22.2244	2.32041	2.32041	-0.659614	0.541122	132.95	132.95	-37.7931	31.004	0.63276	0.63276	0.148105	0.338241	36.2545	36.2545	8.48577	19.3798	0.325678	0.109621	0.0451361	0.21765	1.75612	7.70793	0.877006	0.878172	148.153	2764542	127.105	4027822	31689	37.7421	0.588848	109.095	3071609	33.5334	19.0952	0.662752	14.9658	141.674	33.8798	6

## Sheet: Aracana_aurita
ID	SurfaceArea	VolumeCara	Neighbors	NumberOfVoxels	Volume	CurvatureMaxAngleDifferenceAbsoluteValueGraphNormals	CurvatureMaxAngleDifferenceGraphNormals	CurvatureMinAngleDifferenceGraphNormals	CurvatureMeanAngleDifferenceGraphNormals	CurvatureMaxAngleDifferenceAbsoluteValueGraphNormalsDegree	CurvatureMaxAngleDifferenceGraphNormalsDegree	CurvatureMinAngleDifferenceGraphNormalsDegree	CurvatureMeanAngleDifferenceGraphNormalsDegree	CurvatureMaxAngleDifferenceAbsoluteValueSurfaceNormals	CurvatureMaxAngleDifferenceSurfaceNormals	CurvatureMinAngleDifferenceSurfaceNormals	CurvatureMeanAngleDifferenceSurfaceNormals	CurvatureMaxAngleDifferenceAbsoluteValueSurfaceNormalsDegree	CurvatureMaxAngleDifferenceSurfaceNormalsDegree	CurvatureMinAngleDifferenceSurfaceNormalsDegree	CurvatureMeanAngleDifferenceSurfaceNormalsDegree	CurvatureMaxSurface	CurvatureMinSurface	CurvatureGaussianSurface	CurvatureMeanSurface	ThicknessBox	WidthBox	ThicknessGraphNormals	ThicknessSurfaceNormals	AverageIntensity	TotalIntensity	ConvexHullAverageIntensity	ConvexHullTotalIntensity	ConvexHullNumberOfVoxels	ConvexHullVolume	RelationVolumeConvexHullVolume	PlaneBasedAverageIntensity	PlaneBasedTotalIntensity	PlaneBasedVolume	PlaneBasedArea	RelationVolumePlaneBasedVolume	X Coord	Y Coord	Z Coord	Coordination Number
1	12689.9	151603	5	23427	56.3678	2.77162	2.77162	-0.270813	0.51777	158.802	158.802	-15.5164	29.666	0.202326	0.202326	-0.0678595	0.0825253	11.5924	11.5924	-3.88806	4.72835	0.0458627	0.0157201	0.000790478	0.0307914	1.67333	9.87638	1.08109	1.0778	160.638	3763263	145.414	4889262	33623	80.9004	0.696755	138.189	3394292	59.1005	35.3191	0.953763	63.8343	112.714	45.5676	5
2	12689.9	151603	7	15274	36.7508	3.06582	3.06582	-0.247883	1.16517	175.659	175.659	-14.2026	66.7592	0.275553	0.275553	0.0377613	0.123015	15.788	15.788	2.16356	7.04822	0.110116	0.0401953	0.00513949	0.0751557	1.79234	9.45763	0.810163	0.811446	161.763	2470763	141.403	3448545	24388	58.6801	0.626292	126.757	4654332	88.3487	49.2923	0.415975	63.4499	117.553	41.2002	7
3	12689.9	151603	7	33125	79.7022	1.28668	1.28668	-0.373183	0.0740889	73.7214	73.7214	-21.3818	4.24498	0.252595	0.252595	0.0556798	0.134398	14.4726	14.4726	3.19022	7.70046	0.0498021	0.00344122	0.000267729	0.0266217	2.11192	12.7324	1.20693	1.20655	156.773	5193103	134.728	7398991	54918	132.138	0.603172	120.773	9469973	188.667	89.334	0.42245	64.0618	105.758	49.21	7
4	12689.9	151603	6	31008	74.6085	-0.327712	0.307933	-0.327712	-0.0831444	-18.7765	17.6432	-18.7765	-4.76382	0.315893	0.315893	0.0556798	0.160137	18.0993	18.0993	3.19022	9.17517	0.072943	0.0214859	0.00173671	0.0472144	2.23371	11.1747	1.34164	1.34183	161.803	5017200	143.678	6526123	45422	109.29	0.682665	123.934	6894180	133.846	59.9211	0.55742	64.0315	110.999	59.4422	6
5	12689.9	151603	5	20559	49.4671	1.04825	1.04825	-0.373183	0.0750964	60.0601	60.0601	-21.3818	4.30271	0.275074	0.275074	0.0702829	0.130354	15.7606	15.7606	4.02691	7.46874	0.119692	0.0549952	0.00731566	0.0873434	1.75011	10.0684	0.855615	0.810733	165	3392228	136.247	4858023	35656	85.7921	0.576593	118.908	3973825	80.4102	45.9459	0.615184	63.9227	104.214	58.2309	5
6	12689.9	151603	6	27057	65.102	1.39404	1.39404	-0.357183	0.0824109	79.8727	79.8727	-20.4651	4.7218	0.239044	0.239044	0.0604289	0.138069	13.6962	13.6962	3.46232	7.91077	0.0424852	0.00892452	0.000415081	0.0257049	1.74993	11.1552	1.10869	1.10155	163.699	4429197	140.551	5998140	42676	102.683	0.63401	121.791	6286821	124.202	70.9754	0.524161	62.4692	97.3636	59.7132	6
7	12689.9	151603	6	27868	67.0533	-1.54218	1.39404	-1.54218	-0.12454	-88.3604	79.8727	-88.3604	-7.13562	0.230162	0.230162	0.0702829	0.12267	13.1873	13.1873	4.02691	7.02845	0.0425618	0.018965	0.000899893	0.0307634	1.77563	11.3095	5.48473	1.08375	155.902	4344663	139.504	6111956	43812	105.416	0.636081	120.751	6403683	127.601	71.8624	0.525492	63.3597	98.2711	49.419	6
8	12689.9	151603	5	31583	75.992	-1.54218	1.17549e-38	-1.54218	-0.430862	-88.3604	6.73509e-37	-88.3604	-24.6866	0.18309	0.18309	0.0885588	0.132932	10.4903	10.4903	5.07404	7.61645	0.0694456	0.0331663	0.002525	0.0513059	2.00857	11.9427	1.54057	1.51858	169.598	5356422	146.683	7492288	51078	122.899	0.618329	123.913	5678959	110.272	54.9011	0.68913	62.0814	91.2631	45.8473	5
9	12689.9	151603	5	16100	38.7383	-1.4403	1.17549e-38	-1.4403	-0.376412	-82.523	6.73509e-37	-82.523	-21.5668	0.107943	0.107943	0.0756906	0.0906981	6.18466	6.18466	4.33675	5.19662	0.0734308	0.048306	0.00385543	0.0608684	1.37044	9.63582	0.961634	0.961857	169.899	2735381	146.895	3770508	25668	61.7599	0.62724	129.862	3489922	64.6621	47.1834	0.599088	61.9225	90.83	54.0808	5
10	12689.9	151603	5	25436	61.2017	-0.205923	1.17549e-38	-0.205923	-0.128273	-11.7985	6.73509e-37	-11.7985	-7.34952	0.216984	0.216984	0.0604289	0.130749	12.4322	12.4322	3.46232	7.49137	0.0634103	0.0389927	0.00270383	0.0512015	1.71795	12.4563	1.02654	1.02305	172.005	4375114	148.704	5923771	39836	95.8496	0.638518	126.604	4464822	84.854	49.3926	0.721259	60.371	87.6325	60.3038	5
11	12689.9	151603	8	30735	73.9516	-0.232477	0.0248022	-0.232477	-0.141177	-13.32	1.42106	-13.32	-8.08884	0.232001	0.232001	-0.0329071	0.140928	13.2927	13.2927	-1.88544	8.07455	0.0457797	0.0156872	0.000895075	0.0307334	1.78315	13.3193	1.12033	1.1211	169.827	5219633	146.12	7052789	48267	116.135	0.63677	119.493	9979742	200.952	112.695	0.368006	59.7921	82.6885	51.9556	8
12	12689.9	151603	6	43827	105.452	-0.231865	0.0273533	-0.231865	-0.144818	-13.2849	1.56723	-13.2849	-8.29748	0.232001	0.232001	-0.0475235	0.149536	13.2927	13.2927	-2.7229	8.56777	0.0861626	0.0278367	0.00269769	0.0569996	2.32974	13.8893	1.43019	1.43398	176.915	7753640	149.572	10378828	69390	166.96	0.631604	119.436	10714901	215.858	92.6532	0.488527	59.9739	85.8979	39.8624	6
13	12689.9	151603	8	63319	152.352	3.03263	3.03263	-1.49373	0.0396889	173.757	173.757	-85.5846	2.274	0.252595	0.252595	0.128268	0.191248	14.4726	14.4726	7.34922	10.9577	0.107934	0.0458567	0.00571996	0.0768955	5.06623	13.2612	2.82887	2.78238	168.702	10682022	124.154	15529925	125086	300.97	0.506204	89.3764	26091928	702.421	138.648	0.216896	63.1074	98.0844	38.2851	8
14	12689.9	151603	6	40566	97.606	-0.270813	1.17549e-38	-0.270813	-0.18391	-15.5164	6.73509e-37	-15.5164	-10.5373	0.237995	0.237995	0.128722	0.177954	13.6361	13.6361	7.3752	10.196	0.139484	0.0830123	0.0126673	0.111248	2.61301	12.7749	1.62495	1.62418	169.091	6859343	145.251	9486355	65310	157.143	0.62113	119.024	9128690	184.539	70.6234	0.528917	64.2637	108.043	39.3002	6
15	12689.9	151603	7	31981	76.9496	2.9839	2.9839	-1.10675	1.00713	170.965	170.965	-63.4122	57.7041	0.237995	0.237995	0.0255644	0.129629	13.6361	13.6361	1.46473	7.42718	0.0417051	0.0078241	0.000376325	0.0247646	1.45926	12.736	0.850711	0.864966	156.066	4991162	141.121	6489459	45985	110.645	0.695466	127.65	7273148	137.093	93.9468	0.561294	60.9667	105.991	30.2456	7
16	12689.9	151603	5	30330	72.9771	3.07985	3.07985	-2.05657	1.95701	176.463	176.463	-117.833	112.129	0.196244	0.196244	0.0558189	0.109579	11.2439	11.2439	3.19819	6.2784	0.0108378	-0.0010207	-1.06126e-05	0.00490857	1.47163	13.8392	1.03193	0.993885	151.029	4580697	135.748	5980787	44058	106.008	0.688411	125.45	4940297	94.7539	64.3871	0.770176	58.3812	98.9714	27.2852	5
17	12689.9	151603	6	29995	72.1711	2.85651	2.85651	-0.897599	0.347368	163.666	163.666	-51.4286	19.9027	0.325041	0.325041	0.0651454	0.169393	18.6235	18.6235	3.73256	9.70548	0.0613873	0.00620992	0.000468016	0.0337986	1.83464	11.2889	1.13275	1.09869	159.477	4783524	135.494	6941364	51230	123.265	0.585497	118.581	6810537	138.191	75.3233	0.522254	54.7451	93.7849	21.9346	6
18	12689.9	151603	6	38346	92.2645	3.07985	3.07985	-0.23465	0.390062	176.463	176.463	-13.4444	22.3489	0.212996	0.212996	0.0419114	0.11722	12.2038	12.2038	2.40135	6.71623	0.0297709	0.0187321	0.000610667	0.0242515	1.50304	12.715	1.21296	1.21021	163.666	6275928	147.364	7881297	53482	128.683	0.716989	136.151	7490518	132.375	88.0711	0.696995	58.0697	90.1793	31.3037	6
19	12689.9	151603	6	20843	50.1504	3.01551	3.01551	-0.247883	0.382043	172.776	172.776	-14.2026	21.8895	0.275553	0.275553	0.0409618	0.137115	15.788	15.788	2.34694	7.85609	0.100167	0.0380287	0.00431372	0.0690978	1.58648	9.37093	1.11426	1.11072	162.099	3378639	147.472	4325660	29332	70.5759	0.710589	135.345	4182209	74.3496	46.8645	0.674522	62.5771	113.403	33.4346	6
20	12689.9	151603	5	12695	30.5455	2.77933	2.77933	-0.224547	1.01098	159.244	159.244	-12.8656	57.925	0.157578	0.157578	-0.0455517	0.10773	9.02855	9.02855	-2.60992	6.17248	0.211659	0.111736	0.0263587	0.161698	1.46268	9.26646	0.816382	0.815207	169.692	2154239	148.667	2764017	18592	44.7343	0.682821	131.676	1823879	33.3275	22.7853	0.916526	63.009	118.773	36.136	5
21	12689.9	151603	6	12618	30.3602	2.90723	2.90723	-0.224547	0.945665	166.572	166.572	-12.8656	54.1826	0.159752	0.159752	-0.0541299	0.075377	9.15309	9.15309	-3.10141	4.31879	0.0414066	-0.0160045	-0.000636084	0.012701	1.37977	7.92311	1.0085	1.06444	166.821	2104952	149.508	2691884	18005	43.3219	0.700805	137.904	2866460	50.0131	36.2475	0.607046	61.4826	120.524	31.228	6
22	12689.9	151603	5	12675	30.4974	3.01934	3.01934	-0.38985	2.30574	172.995	172.995	-22.3368	132.109	0.0885682	0.0885682	-0.0352799	0.0553054	5.07458	5.07458	-2.02139	3.16876	0.0134844	-0.00898017	-0.00012375	0.00225209	1.2847	8.92707	0.825752	0.829074	151.971	1926228	135.537	2663035	19648	47.2751	0.645104	128.591	2319607	43.4028	33.7845	0.702659	60.2548	113.698	27.309	5
23	12689.9	151603	6	19877	47.8261	2.77003	2.77003	-0.38985	1.98918	158.711	158.711	-22.3368	113.972	0.455476	0.455476	0.0255644	0.15313	26.0968	26.0968	1.46473	8.77372	0.0372945	0.00715655	0.000319732	0.0222255	1.48069	11.0414	0.964934	0.862762	150.184	2985217	124.975	4346368	34778	83.6795	0.571539	112.638	4326295	92.4158	62.4142	0.51751	57.9853	112.594	20.9165	6
24	12689.9	151603	6	11140	26.804	3.01934	3.01934	-0.175319	0.941974	172.995	172.995	-10.045	53.9712	0.180779	0.180779	-0.0352799	0.0765863	10.3579	10.3579	-2.02139	4.38807	0.0351018	0.0181859	0.000711521	0.0266438	1.29373	7.68268	0.559408	0.560599	162.137	1806202	143.261	2498034	17437	41.9552	0.638871	127.77	3016865	56.8124	43.9136	0.471799	59.8493	119.836	25.3007	6
25	12689.9	151603	8	48919	117.704	-0.314053	1.17549e-38	-0.314053	-0.228405	-17.9939	6.73509e-37	-17.9939	-13.0866	0.315893	0.315893	0.0949797	0.207646	18.0993	18.0993	5.44194	11.8972	0.163067	0.0496994	0.00930664	0.106383	4.06073	12.7931	2.41133	2.38721	166.924	8165732	137.569	10945108	79561	191.432	0.614862	99.7778	16071164	387.55	95.4386	0.303714	62.6289	104.113	66.5959	8
26	12689.9	151603	5	26392	63.5019	2.96158	2.96158	-0.469089	0.45958	169.686	169.686	-26.8768	26.332	0.247152	0.247152	-0.0432459	0.102998	14.1608	14.1608	-2.47781	5.90133	0.0334286	0.00537413	0.000206227	0.0194013	2.14203	9.15837	1.27819	1.2947	163.33	4310613	143.939	5453996	37891	91.1697	0.696524	125.716	3814637	73.0091	34.084	0.869781	60.8993	111.06	69.6305	5
27	12689.9	151603	7	23131	55.6556	3.09762	3.09762	-0.254852	1.2034	177.481	177.481	-14.6019	68.9496	0.238395	0.238395	-0.0310925	0.0416986	13.659	13.659	-1.78147	2.38916	0.000225213	-0.00747352	2.31687e-06	-0.00362416	1.81404	9.79453	1.02378	1.0282	155.118	3588040	138.264	4493173	32497	78.1912	0.711789	120.466	5374467	107.346	59.1748	0.518471	58.0321	106.166	73.5287	7
28	12689.9	151603	6	27988	67.342	3.10491	3.10491	-0.199756	1.47096	177.898	177.898	-11.4452	84.2799	0.2164	0.2164	-0.0175784	0.0963049	12.3988	12.3988	-1.00717	5.51786	0.0573215	0.022982	0.00146064	0.0401517	1.85534	10.7935	1.19102	1.18139	162.192	4539430	143.795	5883072	40913	98.4409	0.684086	123.975	5521334	107.158	57.7563	0.628438	58.0062	98.7975	72.7596	6
29	12689.9	151603	6	14222	34.2196	3.0941	3.0941	-0.236337	0.971824	177.279	177.279	-13.5411	55.6814	-0.278999	0.0507797	-0.278999	-0.0738937	-15.9855	2.90946	-15.9855	-4.2338	0.0139201	-0.0161597	-0.000215403	-0.00111981	1.39102	8.34746	0.76979	0.759669	151.205	2150442	132.634	2864233	21595	51.9598	0.658578	120.456	3094115	61.805	44.4314	0.553671	54.0653	101.802	79.0193	6
30	12689.9	151603	6	14667	35.2903	3.10491	3.10491	-0.443152	0.361924	177.898	177.898	-25.3907	20.7367	-0.27953	0.0561172	-0.27953	-0.0992816	-16.0159	3.21528	-16.0159	-5.68842	0.00673991	-0.029284	-0.000196911	-0.0112721	1.58743	7.431	0.802487	0.795792	156.05	2288790	138.147	2926084	21181	50.9637	0.69246	122.346	3222923	63.3832	39.9282	0.556777	53.0205	95.1437	79.1861	6
31	12689.9	151603	6	18692	44.9749	3.09556	3.09556	-0.201196	1.46885	177.363	177.363	-11.5277	84.1587	-0.18955	0.162176	-0.18955	0.00615223	-10.8604	9.292	-10.8604	0.352497	0.008114	-0.010193	-8.25554e-05	-0.00103949	1.63302	8.56605	1.09729	1.11806	163.239	3051261	143.616	4024849	28025	67.4311	0.666976	131.633	3831362	70.0328	42.8853	0.642197	55.5008	91.4127	73.9975	6
32	12689.9	151603	7	36750	88.4243	2.9764	2.9764	-0.205923	0.291054	170.535	170.535	-11.7985	16.6762	0.239044	0.239044	0.0994527	0.173579	13.6962	13.6962	5.69822	9.94533	0.125229	0.0224209	0.00329433	0.0738249	2.50426	12.4942	1.43049	1.42108	171.769	6312509	143.428	8523058	59424	142.98	0.618437	113.564	10076620	213.495	85.2528	0.414174	59.895	92.7119	67.3883	7
33	12689.9	151603	5	20198	48.5985	2.99961	2.99961	-0.2741	1.09395	171.865	171.865	-15.7048	62.6789	0.260623	0.260623	-0.0763843	0.0879938	14.9326	14.9326	-4.3765	5.04167	0.0487342	0.0185051	0.00099066	0.0336197	1.70185	9.12033	1.17193	1.13276	174.771	3530018	154.901	4618229	29814	71.7356	0.677467	140.109	3174634	54.5183	32.0346	0.891416	56.3737	85.682	70.3412	5
34	12689.9	151603	8	37049	89.1438	-0.297903	1.17549e-38	-0.297903	-0.172962	-17.0686	6.73509e-37	-17.0686	-9.91002	0.260623	0.260623	0.0736509	0.183454	14.9326	14.9326	4.21988	10.5112	0.124692	0.0618749	0.00871264	0.0932834	4.7174	10.776	1.9144	1.91593	175.23	6492100	128.316	8817769	68719	165.345	0.539138	90.8831	15711979	415.97	88.1778	0.214303	57.935	81.2392	64.5021	8
35	12689.9	151603	6	25962	62.4673	-0.190722	0.140134	-0.190722	-0.0904099	-10.9276	8.02911	-10.9276	-5.1801	0.237422	0.237422	0.0736509	0.15652	13.6033	13.6033	4.21988	8.96794	0.077393	0.00728584	0.000844223	0.0423394	1.67303	11.1992	1.02462	1.02209	173.441	4502882	147.293	5950495	40399	97.2042	0.64264	131.546	4910034	89.809	53.6806	0.695557	56.7279	75.7881	57.8874	6
36	12689.9	151603	5	19358	46.5774	-0.198738	0.0248022	-0.198738	-0.141429	-11.3868	1.42106	-11.3868	-8.10328	0.196645	0.196645	-0.0329071	0.122088	11.2669	11.2669	-1.88544	6.99512	0.0863454	0.0358256	0.00346296	0.0610855	1.58952	9.60134	0.695585	0.694739	177.554	3437082	151.155	4941409	32691	78.658	0.592151	136.516	3195791	56.3259	35.4358	0.826926	57.8735	76.1793	49.6785	5
37	12689.9	151603	4	12727	30.6225	-0.242523	0.140134	-0.242523	-0.0607705	-13.8956	8.02911	-13.8956	-3.4819	0.262022	0.262022	-0.107227	0.121325	15.0128	15.0128	-6.14363	6.95142	0.0945263	0.0166217	0.00172606	0.055574	1.63974	8.26951	1.23482	1.24223	181.015	2303781	158.787	3002975	18912	45.5042	0.672959	-1000	-1000	-1000	-1000	-1000	54.1246	69.702	57.3667	4
38	12689.9	151603	6	21357	51.3872	2.92058	2.92058	-0.16834	0.417027	167.337	167.337	-9.64518	23.8939	0.237422	0.237422	-0.107227	0.0888014	13.6033	13.6033	-6.14363	5.08794	0.0844346	0.00400503	0.00054658	0.0442198	2.08313	9.51502	1.24249	1.2504	175.394	3745886	153.447	4851230	31615	76.069	0.675534	132.238	4161587	75.7211	36.3496	0.678638	53.7892	73.4174	63.4298	6
39	12689.9	151603	4	15076	36.2744	2.96903	2.96903	-0.175219	0.701363	170.113	170.113	-10.0393	40.1851	0.27143	0.27143	-0.029686	0.148777	15.5518	15.5518	-1.70088	8.52429	0.0699113	0.0119162	0.000908051	0.0409138	1.83431	9.11165	1.13607	1.15367	179.304	2703182	157.907	3525284	22325	53.7163	0.675297	-1000	-1000	-1000	-1000	-1000	53.3983	75.9002	68.5112	4
40	12689.9	151603	3	7242	17.425	3.08512	3.08512	2.92058	2.99158	176.764	176.764	167.337	171.405	0.154896	0.154896	-0.0550421	0.0776856	8.87491	8.87491	-3.15368	4.45105	0.189051	-0.000801644	-3.45623e-05	0.0941249	1.6091	6.32965	1.08611	1.03948	180.05	1303920	162.742	1661599	10210	24.5663	0.709305	113.347	6608	0.140273	0.087175	124.222	50.5591	71.8046	67.3169	3
41	12689.9	151603	5	15745	37.8841	3.071	3.071	2.79854	2.9807	175.956	175.956	160.345	170.781	0.221262	0.221262	-0.0432459	0.0605381	12.6774	12.6774	-2.47781	3.46858	-0.00910276	-0.0296552	0.000292238	-0.019379	1.84485	7.72312	1.3385	1.38139	162.119	2552570	148.068	3168654	21400	51.4906	0.735748	132.838	2613794	47.3439	25.6628	0.80019	61.0182	117.788	69.7937	5
42	12689.9	151603	5	8695	20.9211	3.09697	3.09697	-0.146384	1.21516	177.443	177.443	-8.38719	69.6237	0.06516	0.06516	0.0307009	0.048674	3.73339	3.73339	1.75903	2.78882	0.0773677	0.0412695	0.00350638	0.0593186	1.49925	6.86072	0.793242	0.936913	162.728	1414923	146.842	1804247	12287	29.5638	0.707658	131.072	1673853	30.7271	20.495	0.680867	59.3981	120.963	73.4194	5
43	12689.9	151603	7	11613	27.9421	3.071	3.071	-0.183679	1.73461	175.956	175.956	-10.5241	99.3856	0.061442	0.061442	-0.0202949	0.0227657	3.52037	3.52037	-1.16281	1.30438	0.0350239	0.000997275	6.24905e-05	0.0180106	1.41663	7.61733	0.879478	0.751545	157.395	1827833	138.82	2409922	17360	41.77	0.668952	125.677	3250168	62.2249	43.9245	0.44905	57.8624	115.13	75.0242	7
44	12689.9	151603	5	9150	22.0159	3.09762	3.09762	-0.205767	1.13555	177.481	177.481	-11.7896	65.0622	-0.231275	0.0158674	-0.231275	-0.0533645	-13.2511	0.909137	-13.2511	-3.05756	-0.00485195	-0.015194	8.5048e-05	-0.010023	1.2807	7.74431	0.788928	0.804048	149.124	1364485	133.82	1837486	13731	33.0382	0.666375	121.117	1601907	31.8235	24.8484	0.691812	55.6479	111.554	77.7809	5
45	12689.9	151603	5	10781	25.9402	2.91023	2.91023	-0.187583	0.548134	166.744	166.744	-10.7477	31.4057	-0.272607	0.0294198	-0.272607	-0.100464	-15.6192	1.68563	-15.6192	-5.75616	-0.0106484	-0.0239572	0.000278516	-0.0173028	1.21669	7.56795	0.864464	0.756691	154.101	1661359	139.445	2066848	14822	35.6633	0.727365	129.387	1754514	32.6272	26.8165	0.795048	53.6437	107.87	80.4188	5
46	12689.9	151603	6	12123	29.1692	-1.11646	0.0268518	-1.11646	-0.367889	-63.9685	1.5385	-63.9685	-21.0785	-0.278999	0.178979	-0.278999	-0.0920372	-15.9855	10.2547	-15.9855	-5.27334	-0.0729916	-0.336246	0.0298426	-0.204619	2.22762	7.1694	0.983301	0.979614	152.437	1847994	122.816	2331052	18980	45.6679	0.638725	99.5477	2764843	66.8273	29.9994	0.436486	50.7772	104.967	85.0217	6
47	12689.9	151603	6	13318	32.0445	-1.13407	0.0268518	-1.13407	-0.404081	-64.9777	1.5385	-64.9777	-23.1521	-0.260643	0.150402	-0.260643	-0.0678712	-14.9338	8.61742	-14.9338	-3.88873	-0.0706121	-0.295475	0.0244857	-0.183044	2.21293	7.81878	1.20961	1.22958	156.463	2083775	125.599	2790179	22215	53.4516	0.599505	104.92	2926485	67.1124	30.3273	0.477475	50.5348	99.149	84.3324	6
48	12689.9	151603	6	9832	23.6568	-0.822099	1.17549e-38	-0.822099	-0.47461	-47.1028	6.73509e-37	-47.1028	-27.1931	0.56215	0.56215	-0.27953	0.0271679	32.2088	32.2088	-16.0159	1.5566	-0.113528	-0.303443	0.0382926	-0.208486	2.10375	7.25525	0.67823	0.65636	167.85	1650306	137.139	2210404	16118	38.7816	0.610001	114.029	2490237	52.5459	24.9773	0.450212	50.2076	93.5414	83.8364	6
49	12689.9	151603	4	9765	23.4956	2.72872	2.72872	-0.297903	0.569891	156.344	156.344	-17.0686	32.6524	0.27143	0.27143	0.0826759	0.154574	15.5518	15.5518	4.73698	8.85646	0.116204	0.0213508	0.00272877	0.0687773	1.83772	8.17038	1.04517	1.0906	177.39	1732215	142.206	2761923	19422	46.7314	0.50278	-1000	-1000	-1000	-1000	-1000	54.6377	80.1089	70.9518	4
50	12689.9	151603	5	7745	18.6353	2.998	2.998	-0.974802	0.951515	171.773	171.773	-55.852	54.5178	-0.167951	0.12846	-0.167951	-0.0264991	-9.62286	7.36021	-9.62286	-1.51828	-0.0166833	-0.123749	0.00257789	-0.0702164	1.48004	7.16135	0.741909	0.753407	172.172	1333471	143.297	1929065	13462	32.391	0.575323	-1000	-1000	-1000	-1000	-1000	53.2683	85.8947	75.5195	5
51	12689.9	151603	6	9891	23.7988	-0.875108	0.108043	-0.875108	-0.380485	-50.14	6.19039	-50.14	-21.8002	-0.18955	0.12846	-0.18955	-0.0637174	-10.8604	7.36021	-10.8604	-3.65074	-0.0223494	-0.167038	0.00475298	-0.0946939	2.0894	7.29983	1.00594	1.02637	159.373	1576355	128.514	2259534	17582	42.3041	0.562564	108.737	2736261	60.547	28.9782	0.393063	51.9932	89.5291	79.4152	6
52	12689.9	151603	7	19238	46.2886	3.06333	3.06333	-0.314902	0.305014	175.516	175.516	-18.0426	17.476	0.207159	0.207159	0.0325317	0.112155	11.8693	11.8693	1.86393	6.42603	0.0712088	0.0152747	0.00125226	0.0432418	1.94767	8.46285	1.28035	1.21951	169.922	3268965	150.248	4331056	28826	69.3584	0.667384	130.318	4693831	86.6637	44.496	0.534118	62.3855	123.59	68.415	7
53	12689.9	151603	5	26780	64.4355	-0.288205	0.193176	-0.288205	-0.085665	-16.513	11.0682	-16.513	-4.90824	0.333649	0.333649	-0.0354771	0.150462	19.1167	19.1167	-2.03269	8.62085	0.071662	0.00530223	0.000439242	0.0384821	2.61921	9.43164	1.68258	1.68211	178.283	4774428	155.971	5898346	37817	90.9916	0.708147	-1000	-1000	-1000	-1000	-1000	64.3008	125.035	63.5018	5
54	12689.9	151603	7	40633	97.7672	2.79854	2.79854	-0.469089	0.256466	160.345	160.345	-26.8768	14.6944	0.344693	0.344693	-0.0354771	0.185442	19.7495	19.7495	-2.03269	10.625	0.201718	0.00972231	0.00288657	0.10572	3.10009	11.6085	2.02132	2.09647	164.977	6703516	148.582	8502927	57227	137.694	0.710032	123.268	9389633	183.278	59.1203	0.533436	63.6316	115.605	64.6398	7
55	12689.9	151603	7	21338	51.3415	-0.233026	1.17549e-38	-0.233026	-0.158685	-13.3514	6.73509e-37	-13.3514	-9.09199	0.201833	0.201833	0.0875359	0.158868	11.5642	11.5642	5.01544	9.10244	0.153125	0.05381	0.00928809	0.103467	2.22795	8.18499	1.52226	1.46221	178.828	3815825	162.1	4734943	29210	70.2823	0.730503	137.757	5382912	94.0197	42.2	0.546071	63.5732	131.019	66.9327	7
56	12689.9	151603	5	8961	21.5611	-0.187793	1.17549e-38	-0.187793	-0.120819	-10.7597	6.73509e-37	-10.7597	-6.92242	0.136623	0.136623	0.0348857	0.0834704	7.8279	7.8279	1.9988	4.7825	0.0743667	0.0463174	0.00373299	0.0603421	1.40187	7.02718	0.94583	0.944364	164.042	1469981	150.008	1948159	12987	31.2481	0.689998	135.897	1583420	28.0351	19.9983	0.769076	61.0328	128.718	71.2529	5
57	12689.9	151603	7	9080	21.8474	3.08597	3.08597	-0.155289	1.17561	176.813	176.813	-8.8974	67.3577	0.115564	0.115564	-0.0418374	0.043698	6.62134	6.62134	-2.39711	2.50371	0.045508	0.0140699	0.000730678	0.0297889	1.34661	7.54129	0.798338	0.801833	162.322	1473881	146.534	1885896	12870	30.9666	0.705517	128.258	2470480	46.346	34.4167	0.471399	58.597	125.638	74.9418	7
58	12689.9	151603	6	6486	15.606	3.09697	3.09697	-0.17073	1.46803	177.443	177.443	-9.78209	84.1118	-0.160658	0.0697076	-0.160658	-0.000895252	-9.20505	3.99395	-9.20505	-0.0512942	0.032889	0.00725419	0.000276629	0.0200716	1.15976	6.31885	0.65268	0.645609	155.141	1006245	138.742	1354957	9766	23.498	0.664141	126.021	1608278	30.7066	26.4766	0.508229	56.7422	120.292	77.3763	6
59	12689.9	151603	6	10408	25.0427	2.99012	2.99012	-0.361781	0.369889	171.321	171.321	-20.7285	21.1931	-0.3779	1.17549e-38	-0.3779	-0.130377	-21.6521	6.73509e-37	-21.6521	-7.47005	-0.0197143	-0.0460267	0.00100387	-0.0328705	1.21528	7.17964	0.738693	0.738493	151.669	1578567	137.318	1984654	14453	34.7754	0.720127	125.383	1950636	37.4327	30.8017	0.669007	54.2245	116.543	80.4981	6
60	12689.9	151603	7	11685	28.1153	-1.09927	1.17549e-38	-1.09927	-0.368342	-62.9835	6.73509e-37	-62.9835	-21.1045	-0.231275	1.17549e-38	-0.231275	-0.191606	-13.2511	6.73509e-37	-13.2511	-10.9782	-0.0610819	-0.309918	0.0232858	-0.1855	2.10488	7.66616	1.00078	1.00139	154.24	1802292	124.905	2332477	18674	44.9316	0.625736	102.128	3192543	75.2156	35.7339	0.373796	51.3718	111.688	84.4569	7
61	12689.9	151603	6	8488	20.423	-1.49767	1.17549e-38	-1.49767	-0.617219	-85.8099	6.73509e-37	-85.8099	-35.3641	-0.3779	0.228423	-0.3779	-0.115982	-21.6521	13.0877	-21.6521	-6.64526	-0.115189	-0.378889	0.0486084	-0.247039	2.14727	6.3952	1.10736	1.11316	146.383	1242503	117.267	1581702	13488	32.4535	0.6293	97.8528	1855516	45.6253	21.2481	0.447624	51.6561	117.371	85.4986	6
62	12689.9	151603	6	7082	17.04	-0.712398	0.113279	-0.712398	-0.20289	-40.8174	6.49042	-40.8174	-11.6247	-0.321195	1.17549e-38	-0.321195	-0.200552	-18.4031	6.73509e-37	-18.4031	-11.4908	-0.100816	-0.229933	0.026936	-0.165375	1.32776	6.28269	0.876235	0.878941	153.005	1083579	136.187	1369222	10054	24.191	0.704396	123.3	1475542	28.794	21.6861	0.591792	53.0249	121.397	83.0913	6
63	12689.9	151603	6	7832	18.8446	3.06372	3.06372	-0.157873	0.575637	175.538	175.538	-9.04546	32.9816	-0.325912	0.0697076	-0.325912	-0.104238	-18.6734	3.99395	-18.6734	-5.97237	0.0224739	-0.0659958	-0.00134546	-0.0217609	1.27243	7.18207	0.837318	0.780645	163.657	1281765	149.733	1597505	10669	25.6707	0.734089	132.642	1602645	29.0718	22.8474	0.648209	55.462	124.076	79.4158	6
64	12689.9	151603	5	6695	16.1089	2.65071	2.65071	-0.157873	0.667112	151.875	151.875	-9.04546	38.2227	-0.232177	0.0811938	-0.232177	-0.116054	-13.3027	4.65206	-13.3027	-6.64938	-0.19856	-0.378247	0.0820026	-0.288404	1.49226	5.9423	0.843503	0.852278	158.648	1062148	136.6	1303846	9545	22.9663	0.701414	120.94	1006705	20.0284	13.4215	0.804302	53.8314	127.742	82.0274	5
65	12689.9	151603	7	8003	19.2561	2.36092	2.36092	0.546323	1.35548	135.271	135.271	31.302	77.6635	-0.307939	0.124959	-0.307939	-0.044208	-17.6436	7.15961	-17.6436	-2.53293	0.0117283	-0.0977463	-0.00103536	-0.043009	1.13408	6.66856	1.23989	0.789617	169.301	1354915	156.164	1619577	10371	24.9537	0.771671	136.491	1903850	33.5615	29.5936	0.573754	55.9821	130.31	78.4815	7
66	12689.9	151603	5	5811	13.9819	2.32594	2.32594	-0.0939465	0.403091	133.267	133.267	-5.38274	23.0954	0.0662773	0.0662773	-0.0482828	0.0389084	3.79741	3.79741	-2.7664	2.22929	0.0612388	0.0386514	0.00257957	0.0499451	1.10974	6.06348	0.803798	0.80375	160.381	931976	147.36	1160903	7878	18.9553	0.737624	137.514	1012782	17.7208	15.9684	0.78901	58.6629	130.79	74.7863	5
67	12689.9	151603	6	8097	19.4822	-0.233026	1.17549e-38	-0.233026	-0.106608	-13.3514	6.73509e-37	-13.3514	-6.1082	0.166847	0.166847	0.0470887	0.0916783	9.55962	9.55962	2.69798	5.25278	0.0555627	0.0313709	0.0019259	0.0434668	1.45263	6.08704	0.915527	0.915444	164.734	1333853	148.777	1747381	11745	28.2597	0.6894	130.296	2063428	38.1043	26.2313	0.511286	60.5238	134.291	71.6141	6
68	12689.9	151603	6	5929	14.2658	2.86904	2.86904	-0.164754	0.806221	164.384	164.384	-9.43969	46.193	-0.176938	0.131139	-0.176938	0.0416491	-10.1378	7.51371	-10.1378	2.38632	0.0619848	0.0356284	0.00241286	0.0488066	1.23049	5.87462	1.05703	0.945763	166.972	989979	153.932	1207287	7843	18.8711	0.755961	132.942	1406435	25.455	20.6868	0.560433	57.8308	135.338	75.5218	6
69	12689.9	151603	6	5450	13.1133	2.86904	2.86904	-0.195401	1.48212	164.384	164.384	-11.1956	84.9195	-0.197641	0.129151	-0.197641	-0.0365147	-11.324	7.39982	-11.324	-2.09214	-0.0353922	-0.255638	0.0100137	-0.145515	1.25177	6.00859	1.13428	0.95455	167.578	913298	151.447	1107532	7313	17.5958	0.745248	130.174	1181137	21.8318	17.4407	0.600649	55.5983	135.783	78.5738	6
70	12689.9	151603	7	5013	12.0618	2.76778	2.76778	-0.167482	0.838359	158.582	158.582	-9.596	48.0344	-0.18347	0.131139	-0.18347	0.00352853	-10.512	7.51371	-10.512	0.20217	0.0342859	-0.125523	-0.0038319	-0.0456184	1.20568	5.60597	1.02285	0.92558	173.688	870699	155.221	1049761	6763	16.2725	0.741239	130.401	1386914	25.5907	21.2252	0.471335	56.5778	140.505	76.1651	7
71	12689.9	151603	6	6333	15.2379	-0.143131	1.17549e-38	-0.143131	-0.0791189	-8.20083	6.73509e-37	-8.20083	-4.53318	-0.103688	0.102186	-0.103688	0.0553096	-5.94089	5.85484	-5.94089	3.169	0.0699678	0.0231368	0.00183564	0.0465523	1.25823	6.1261	1.0178	1.0162	167.426	1060307	152.801	1303548	8531	20.5265	0.742351	133.815	1610508	28.9583	23.015	0.526201	59.0419	139.175	72.7297	6
72	12689.9	151603	6	14867	35.7716	-0.257318	1.17549e-38	-0.257318	-0.146002	-14.7433	6.73509e-37	-14.7433	-8.3653	0.27092	0.27092	0.0734611	0.142802	15.5226	15.5226	4.20901	8.18193	0.0911571	0.0482041	0.00485231	0.0696806	1.78826	7.60414	1.23707	1.23794	175.135	2603726	158.385	3299004	20829	50.1167	0.713764	135.4	3224473	57.3002	32.0425	0.624284	62.5973	137.992	67.428	6
73	12689.9	151603	7	21194	50.995	-0.259338	1.17549e-38	-0.259338	-0.195927	-14.859	6.73509e-37	-14.859	-11.2258	0.27092	0.27092	0.0980568	0.169565	15.5226	15.5226	5.61824	9.71534	0.261252	0.0884526	0.0263411	0.174852	2.24216	8.89597	1.8054	1.7994	181.555	3847883	171.634	4583137	26703	64.2502	0.793694	145.616	4255265	70.3126	31.3593	0.725261	64.9309	136.258	62.8268	7
74	12689.9	151603	3	3082	7.41561	0.230687	0.230687	-0.10829	0.0266833	13.2174	13.2174	-6.20454	1.52884	-0.0864127	1.17549e-38	-0.0864127	-0.046495	-4.95108	6.73509e-37	-4.95108	-2.66397	2.81518	-0.00329349	-0.000297933	1.40594	1.34211	4.66889	0.815468	0.817924	163.965	505340	152.476	725788	4760	11.4531	0.647479	141.496	18649	0.317121	0.236285	23.3842	61.8571	123.492	46.6413	3
75	12689.9	151603	5	7655	18.4187	3.06582	3.06582	-0.261761	0.527793	175.659	175.659	-14.9978	30.2403	-0.172192	0.116487	-0.172192	-0.0281315	-9.8659	6.67421	-9.8659	-1.61182	-0.0133899	-0.0507832	0.000787686	-0.0320865	1.76187	7.63624	0.939753	0.822412	153.807	1177389	131.199	1597740	12178	29.3015	0.628593	-1000	-1000	-1000	-1000	-1000	61.8416	123.731	43.2262	5
76	12689.9	151603	5	8302	19.9755	2.82147	2.82147	-0.244374	1.27025	161.658	161.658	-14.0016	72.7801	0.163022	0.163022	-0.125705	0.0620741	9.34046	9.34046	-7.20236	3.55658	-0.0169075	-0.0534191	0.0010692	-0.0351633	1.29098	6.66228	0.822647	0.814382	157.691	1309150	142.579	1726918	12112	29.1427	0.685436	131.911	1377926	25.1339	19.4689	0.794761	62.0908	123.759	39.0837	5
77	12689.9	151603	4	4658	11.2076	2.76278	2.76278	0.18757	0.937025	158.295	158.295	10.747	53.6876	0.178773	0.178773	-0.172192	0.00512053	10.2429	10.2429	-9.8659	0.293385	-0.00853595	-0.0521115	0.000497495	-0.0303237	1.07741	6.2347	0.548749	0.536442	147.234	685818	118.343	1062722	8980	21.6068	0.518708	-1000	-1000	-1000	-1000	-1000	61.6626	129.204	39.028	4
78	12689.9	151603	7	11780	28.3439	2.96169	2.96169	0.370565	2.13644	169.693	169.693	21.2318	122.409	0.163022	0.163022	-0.0830949	0.0790922	9.34046	9.34046	-4.76099	4.53165	0.0804278	-0.0521088	-0.00394769	0.0141595	1.71631	8.13287	0.884995	0.810766	174.283	2053053	144.064	2747735	19073	45.8916	0.617627	124.52	3304198	63.8474	37.2004	0.443932	61.6806	126.312	34.5097	7
79	12689.9	151603	4	7100	17.0833	2.76278	2.76278	-0.50157	1.07503	158.295	158.295	-28.7379	61.5944	0.178773	0.178773	-0.0830949	0.0905933	10.2429	10.2429	-4.76099	5.19062	0.180748	0.015258	0.00302097	0.0980028	1.29889	6.35461	0.9579	0.948664	181.249	1286871	164.297	1633602	9943	23.9239	0.71407	-1000	-1000	-1000	-1000	-1000	62.0505	133.329	36.287	4
80	12689.9	151603	5	5021	12.081	-0.469154	0.06094	-0.469154	-0.125084	-26.8806	3.49161	-26.8806	-7.16677	0.156642	0.156642	-0.0874152	0.058613	8.97492	8.97492	-5.00852	3.35828	0.0340457	0.00541131	0.00022276	0.0197285	1.21078	5.77408	0.976005	0.971954	184.041	924072	158.889	1205968	7590	18.2623	0.661528	-1000	-1000	-1000	-1000	-1000	61.5849	137.698	35.521	5
81	12689.9	151603	3	3633	8.74138	-0.251867	1.17549e-38	-0.251867	-0.152514	-14.4309	6.73509e-37	-14.4309	-8.7384	0.207911	0.207911	0.0984493	0.159691	11.9124	11.9124	5.64073	9.14965	0.00864809	-12.2499	0.000149253	-6.1206	1.47234	4.78278	0.93812	0.93899	169.935	617373	157.447	810850	5150	12.3914	0.705437	156.963	19562	0.299869	0.203669	29.1507	64.9879	134.829	59.0871	3
82	12689.9	151603	3	3782	9.09989	-0.259338	1.17549e-38	-0.259338	-0.16787	-14.859	6.73509e-37	-14.859	-9.61824	0.113541	0.113541	0.0976975	0.103229	6.50545	6.50545	5.59766	5.91461	7.25489	-0.00718109	0.00278603	3.62386	1.47573	4.88874	0.536902	0.54163	194.002	733714	162.689	1070981	6583	15.8394	0.57451	171.439	45210	0.63451	0.429963	14.3416	64.9989	138.757	58.9837	3
83	12689.9	151603	4	8424	20.269	-0.217387	1.17549e-38	-0.217387	-0.149464	-12.4553	6.73509e-37	-12.4553	-8.56365	0.226981	0.226981	0.0879176	0.132183	13.0051	13.0051	5.03731	7.57355	0.000234638	-0.000588335	-2.15036e-07	-0.000176849	1.56319	7.49122	1.37519	1.37449	183.726	1547705	165.204	1983604	12007	28.8901	0.701591	-1000	-1000	-1000	-1000	-1000	64.5505	142.352	58.4299	4
84	12689.9	151603	7	22633	54.4574	-0.242883	1.17549e-38	-0.242883	-0.196139	-13.9161	6.73509e-37	-13.9161	-11.2379	0.226981	0.226981	0.142126	0.184146	13.0051	13.0051	8.14322	10.5508	0.203479	0.0514031	0.012123	0.127441	2.1188	8.49907	1.76667	1.77261	181.108	4099017	168.52	4820012	28602	68.8194	0.791308	139.597	5205896	89.7291	42.3491	0.606909	63.4268	143.729	63.7223	7
85	12689.9	151603	4	12772	30.7308	-0.30376	1.17549e-38	-0.30376	-0.201431	-17.4041	6.73509e-37	-17.4041	-11.5412	0.240492	0.240492	0.0879176	0.172199	13.7792	13.7792	5.03731	9.8663	0.0648427	0.0108432	0.000766137	0.0378429	1.70036	7.52554	1.38563	1.40778	187.917	2400077	173.016	2761155	15959	38.399	0.800301	-1000	-1000	-1000	-1000	-1000	63.8616	147.688	57.6012	4
86	12689.9	151603	2	4818	11.5926	-1000	-1000	-1000	-1000	-1000	-1000	-1000	-1000	0.104922	0.104922	0	0.0524612	6.01161	6.01161	0	3.0058	0.539842	-0.00465521	-0.000269716	0.267593	1.1939	6.39054	-1000	0.976247	176.56	850667	161.793	996481	6159	14.8192	0.78227	-1000	-1000	-1000	-1000	-1000	62.4984	145.724	46.9196	2
87	12689.9	151603	2	2097	5.0456	-1000	-1000	-1000	-1000	-1000	-1000	-1000	-1000	-0.0244635	1.17549e-38	-0.0244635	-0.0122317	-1.40165	6.73509e-37	-1.40165	-0.700826	0.53989	-0.00454388	-0.000268837	0.267673	0.903117	4.46306	-1000	0.621176	172.215	361135	150.087	488084	3252	7.82465	0.644834	-1000	-1000	-1000	-1000	-1000	63.1177	141.564	47.75	2
88	12689.9	151603	1	632	1.52066	-1000	-1000	-1000	-1000	-1000	-1000	-1000	-1000	-0.0244635	1.17549e-38	-0.0244635	-0.0244635	-1.40165	6.73509e-37	-1.40165	-1.40165	0.050792	-0.00135564	3.18499e-05	0.0247182	0.622825	3.22851	-1000	0.421251	141.918	89692	129.312	123493	955	2.29783	0.66178	-1000	-1000	-1000	-1000	-1000	62.5929	139.776	44.7233	1
89	12689.9	151603	2	5541	13.3322	-1000	-1000	-1000	-1000	-1000	-1000	-1000	-1000	0.356948	0.356948	0.104922	0.230935	20.4516	20.4516	6.01161	13.2316	0.0695734	0.00786281	0.000654142	0.0387181	0.974415	7.12957	-1000	0.718859	179.237	993154	156.665	1259587	8040	19.3451	0.689179	-1000	-1000	-1000	-1000	-1000	61.8489	150.215	46.3798	2
90	12689.9	151603	2	5475	13.1734	-1000	-1000	-1000	-1000	-1000	-1000	-1000	-1000	0.356948	0.356948	-0.0192146	0.168867	20.4516	20.4516	-1.10092	9.67534	-0.0017303	-0.0236715	7.34082e-05	-0.0127009	0.824824	7.09472	-1000	0.651923	180.032	985673	153.105	1372281	8963	21.5659	0.610845	-1000	-1000	-1000	-1000	-1000	60.7102	155.328	46.0753	2
91	12689.9	151603	5	6120	14.7254	2.95003	2.95003	-0.141024	1.37632	169.024	169.024	-8.08007	78.8571	-0.279474	0.1374	-0.279474	0.00855952	-16.0127	7.87243	-16.0127	0.490424	-0.00352386	-0.033238	0.000128556	-0.0183809	1.04603	6.67144	0.559514	0.548355	173.215	1060077	149.844	1405835	9382	22.5741	0.652313	-1000	-1000	-1000	-1000	-1000	58.3143	160.111	44.7178	5
92	12689.9	151603	5	5015	12.0666	-0.206606	1.17549e-38	-0.206606	-0.16398	-11.8376	6.73509e-37	-11.8376	-9.39535	0.21232	0.21232	0.10825	0.144881	12.1651	12.1651	6.20226	8.30104	0.186046	0.0459883	0.00994079	0.116017	0.935628	6.10832	0.768111	0.792541	181.655	911001	164.535	1121309	6815	16.3976	0.735877	-1000	-1000	-1000	-1000	-1000	59.0077	156.294	40.5201	5
93	12689.9	151603	4	3326	8.0027	-0.1888	0.0427592	-0.1888	-0.0710672	-10.8174	2.44992	-10.8174	-4.07185	0.21232	0.21232	-0.0446154	0.0985196	12.1651	12.1651	-2.55627	5.64476	0.0740383	0.00909507	0.000736088	0.0415667	0.827895	5.48649	0.576641	0.578828	184.601	613984	165.614	768779	4642	11.1691	0.716501	-1000	-1000	-1000	-1000	-1000	60.3546	151.995	40.9839	4
94	12689.9	151603	3	3125	7.51908	0.0888535	0.0888535	-0.0356247	0.031996	5.09093	5.09093	-2.04114	1.83324	0.14296	0.14296	-0.0668624	0.0638933	8.19103	8.19103	-3.83093	3.66082	0.714813	-0.00319431	-0.000331836	0.35581	1.19618	4.80859	0.568743	0.557636	164.217	513177	142.992	676065	4728	11.3761	0.660956	121.625	11322	0.223982	0.187248	33.57	60.7092	147.684	40.0439	3
95	12689.9	151603	5	2399	5.77224	-0.145621	0.0888535	-0.145621	-0.0684135	-8.34349	5.09093	-8.34349	-3.91981	0.135699	0.135699	-0.130648	0.0270097	7.77499	7.77499	-7.48559	1.54754	0.0770519	-0.00659365	-0.000446219	0.0352291	1.18724	4.4345	0.732166	0.710314	178.504	428231	156.995	573190	3651	8.78469	0.65708	-1000	-1000	-1000	-1000	-1000	60.9048	145.198	37.9524	5
96	12689.9	151603	4	9409	22.639	-0.103388	1.17549e-38	-0.103388	-0.0969652	-5.92367	6.73509e-37	-5.92367	-5.5557	0.225742	0.225742	-0.130648	0.0327498	12.9341	12.9341	-7.48559	1.87642	0.134716	0.0357404	0.00524098	0.0852284	1.83455	7.95333	0.992463	0.959149	184.941	1740108	156.672	2361832	15075	36.272	0.624146	-1000	-1000	-1000	-1000	-1000	60.6458	142.306	33.2829	4
97	12689.9	151603	4	6713	16.1522	2.93722	2.93722	-0.103388	0.722154	168.29	168.29	-5.92367	41.3764	0.225742	0.225742	-0.0880146	0.0775782	12.9341	12.9341	-5.04287	4.4449	0.00773495	0.000540925	6.0717e-06	0.00413794	2.27638	5.4776	1.67719	1.50717	183.151	1229493	163.926	1527467	9318	22.4201	0.720434	-1000	-1000	-1000	-1000	-1000	59.5832	146.069	34.2849	4
98	12689.9	151603	7	4524	10.8852	2.95771	2.95771	-0.26965	0.356872	169.464	169.464	-15.4498	20.4473	0.14296	0.14296	-0.0880146	0.0561662	8.19103	8.19103	-5.04287	3.21809	0.0917964	-0.0779793	-0.00672925	0.00690854	1.82837	4.6253	1.024	1.0278	180.452	816365	159.923	1065245	6661	16.0271	0.679177	125.378	1329486	25.5139	13.9544	0.426638	59.599	148.753	36.9515	7
99	12689.9	151603	3	3144	7.56479	2.95771	2.95771	2.92373	2.93955	169.464	169.464	167.518	168.424	-0.118132	0.0852998	-0.118132	0.0148413	-6.76845	4.88732	-6.76845	0.850346	0.0117933	-30.4629	0.0102304	-15.2255	2.44587	2.94463	1.86699	1.89457	193.385	608003	181.868	703647	3869	9.30922	0.812613	150.522	30953	0.494786	0.202295	15.289	58.6398	148.83	34.6813	3
100	12689.9	151603	4	2869	6.90311	2.92373	2.92373	-0.26965	0.576799	167.518	167.518	-15.4498	33.0482	0.119017	0.119017	-0.118132	0.0388603	6.81918	6.81918	-6.76845	2.22653	0.00528756	-0.000250722	-3.22315e-06	0.00251842	2.02703	3.49598	1.46175	1.51863	194.253	557312	178.165	699296	3925	9.44396	0.730955	-1000	-1000	-1000	-1000	-1000	57.922	151.312	34.8128	4
101	12689.9	151603	6	3422	8.23369	-0.19908	1.17549e-38	-0.19908	-0.153318	-11.4064	6.73509e-37	-11.4064	-8.78449	0.197434	0.197434	0.0546016	0.111871	11.3121	11.3121	3.12844	6.40973	0.188347	0.107328	0.0223618	0.147838	1.11317	4.67424	0.760273	0.762042	185.86	636014	162.867	864822	5310	12.7764	0.644444	144.402	871508	14.5216	13.0453	0.566997	58.8944	152.524	37.1494	6
102	12689.9	151603	6	4806	11.5637	-1.2783	1.17549e-38	-1.2783	-0.401768	-73.2412	6.73509e-37	-73.2412	-23.0196	0.197434	0.197434	-0.0450105	0.0926512	11.3121	11.3121	-2.57891	5.30852	0.188916	0.0674378	0.0143189	0.128177	1.4542	4.77977	1.18526	1.18836	172.195	827570	156.944	1072085	6831	16.4361	0.703557	138.891	1132393	19.6172	13.49	0.589468	57.0284	155.703	35.9825	6
103	12689.9	151603	4	3543	8.52483	-0.496987	1.17549e-38	-0.496987	-0.230805	-28.4752	6.73509e-37	-28.4752	-13.2241	0.149773	0.149773	0.0999545	0.115217	8.58135	8.58135	5.72697	6.60143	0.130622	0.0157297	0.0022415	0.0731758	1.87722	3.8226	1.47624	1.45661	186.982	662479	167.406	909682	5434	13.0748	0.652006	-1000	-1000	-1000	-1000	-1000	56.6934	153.788	33.9682	4
104	12689.9	151603	4	4176	10.0479	2.48319	2.48319	-0.8307	0.158743	142.276	142.276	-47.5956	9.09528	0.149773	0.149773	-0.0450105	0.0745383	8.58135	8.58135	-2.57891	4.27073	-0.0113532	-0.0711971	0.000861901	-0.0412751	2.08141	4.56029	1.65099	1.65684	173.023	722543	156.305	1022548	6542	15.7407	0.638337	-1000	-1000	-1000	-1000	-1000	55.0387	155.617	32.7332	4
105	12689.9	151603	4	4223	10.161	2.68695	2.68695	1.76778	2.38292	153.951	153.951	101.286	136.531	0.251223	0.251223	-0.0953849	0.0980539	14.394	14.394	-5.46515	5.61807	-0.0513654	-0.528009	0.032442	-0.289687	2.03241	4.35204	1.4787	1.67025	159.453	673368	143.153	879530	6144	14.7831	0.687337	-1000	-1000	-1000	-1000	-1000	53.629	156.349	30.1331	4
106	12689.9	151603	6	7689	18.5005	1.76778	1.76778	-1.2783	-0.159355	101.286	101.286	-73.2412	-9.13035	-0.184741	0.0898189	-0.184741	-0.0265902	-10.5849	5.14624	-10.5849	-1.52351	-0.0293233	-0.0923752	0.00301392	-0.0608493	1.84806	5.94757	2.33624	1.05569	174.091	1338589	154.839	1659252	10716	25.7838	0.717525	-1000	-1000	-1000	-1000	-1000	53.9878	158.501	34.4376	6
107	12689.9	151603	6	6198	14.913	2.81787	2.81787	-1.25829	0.0817877	161.452	161.452	-72.0949	4.68609	0.159969	0.159969	-0.114765	0.0361682	9.16553	9.16553	-6.57557	2.07229	0.142886	0.0722401	0.0115329	0.107563	1.25828	6.52512	0.772101	0.772203	171.339	1061959	153.232	1411878	9214	22.1698	0.672672	137.07	1442440	25.3204	20.123	0.588974	56.4523	158.96	38.4212	6
108	12689.9	151603	5	2538	6.10669	2.95003	2.95003	-0.285641	0.676367	169.024	169.024	-16.366	38.753	-0.279474	0.268644	-0.279474	-0.0418622	-16.0127	15.3922	-16.0127	-2.39853	-0.060705	-0.224881	0.0157983	-0.142793	1.10215	4.4973	0.611992	0.57929	191.365	485685	161.265	620710	3849	9.2611	0.659392	-1000	-1000	-1000	-1000	-1000	56.3162	164.611	45.8997	5
109	12689.9	151603	7	5386	12.9593	2.81787	2.81787	0.0776731	1.20809	161.452	161.452	4.45034	69.2184	0.268644	0.268644	-0.234408	-0.0264972	15.3922	15.3922	-13.4306	-1.51818	0.110479	-0.123432	-0.0109835	-0.00647648	1.19833	5.49662	0.956087	0.84256	177.259	954715	159.227	1213632	7622	18.3393	0.706639	125.688	1318945	25.2493	21.0703	0.513253	55.3338	162.491	41.1311	7
110	12689.9	151603	6	4548	10.943	2.38146	2.38146	-0.773025	0.694618	136.448	136.448	-44.2911	39.7987	0.335188	0.335188	-0.135674	-0.0147223	19.2049	19.2049	-7.77352	-0.843526	-0.0814258	-0.18795	0.017495	-0.134688	1.15355	6.27617	0.974655	0.688262	170.472	775308	149.787	1005823	6715	16.157	0.67729	126.596	1044235	19.847	17.2051	0.551367	53.1225	162.822	38.0892	6
111	12689.9	151603	5	1230	2.95951	2.38146	2.38146	-0.384823	0.860423	136.448	136.448	-22.0487	49.2986	0.397696	0.397696	-0.214584	-0.0107481	22.7863	22.7863	-12.2948	-0.615819	-0.0341238	-0.20965	0.00827821	-0.121887	0.884292	3.74403	0.689623	0.683771	166.208	204436	141.871	286154	2017	4.85311	0.609817	-1000	-1000	-1000	-1000	-1000	51.7079	166.1	38.7858	5
112	12689.9	151603	4	998	2.40129	-0.384823	0.236769	-0.384823	0.0209851	-22.0487	13.5659	-22.0487	1.20236	0.279662	0.279662	-0.214584	0.0368514	16.0235	16.0235	-12.2948	2.11143	0.00687	-11.0798	0.00862821	-5.53646	1.03775	3.1911	0.803767	0.838923	182.065	181701	167.024	218300	1307	3.14478	0.763581	-1000	-1000	-1000	-1000	-1000	52.8919	168.159	41.4041	4
113	12689.9	151603	5	2236	5.38005	-0.320138	0.241697	-0.320138	0.0262457	-18.3425	13.8482	-18.3425	1.50377	-0.250893	0.233072	-0.250893	-0.0637649	-14.3751	13.354	-14.3751	-3.65346	-0.150981	-0.34827	0.0569349	-0.249626	0.999112	4.28877	0.72339	0.715768	183.931	411269	153.231	552092	3603	8.66919	0.620594	146.322	401649	6.60468	6.61055	0.814581	54.1112	166.282	42.2418	5
114	12689.9	151603	4	400	0.962442	0.511751	0.511751	-0.320138	0.204303	29.3212	29.3212	-18.3425	11.7057	0.279662	0.279662	-0.250893	0.113976	16.0235	16.0235	-14.3751	6.53036	0.281947	0.0620065	0.0192063	0.171977	0.672723	2.58712	0.557984	0.487571	174.845	69938	160.708	89836	559	1.34501	0.715563	-1000	-1000	-1000	-1000	-1000	54.5453	168.873	43.078	4
115	12689.9	151603	5	962	2.31467	0.388831	0.388831	-0.120385	0.162463	22.2784	22.2784	-6.89754	9.30846	-0.234408	0.233072	-0.234408	0.0984745	-13.4306	13.354	-13.4306	5.64218	0.258942	-0.0787393	-0.0196728	0.0901015	0.963069	4.17795	0.761925	0.759954	196.279	188820	162.284	269391	1660	3.99413	0.579518	112.589	268679	5.74185	5.96204	0.403123	55.5332	167.118	44.5301	5
116	12689.9	151603	4	481	1.15734	0.511751	0.511751	-0.285641	0.150203	29.3212	29.3212	-16.366	8.60601	0.217218	0.217218	-0.179086	0.0548982	12.4457	12.4457	-10.2609	3.14543	0.153219	0.036842	0.00617027	0.0950302	0.955702	2.75441	0.420421	0.417499	204.173	98207	166.588	150096	901	2.1679	0.533851	-1000	-1000	-1000	-1000	-1000	56.0352	168.003	45.8735	4
117	12689.9	151603	2	661	1.59043	-1000	-1000	-1000	-1000	-1000	-1000	-1000	-1000	-0.169459	0.0477326	-0.169459	-0.0608631	-9.70928	2.73488	-9.70928	-3.4872	-0.0100917	-0.049081	0.000580232	-0.0295863	0.839568	2.86817	-1000	0.427304	196.451	129854	180.974	151656	838	2.01632	0.788783	#N/A	6379901	0	0	#N/A	57.0562	166.491	48.769	2
118	12689.9	151603	2	277	0.666491	-1000	-1000	-1000	-1000	-1000	-1000	-1000	-1000	0.178817	0.178817	-0.0600448	0.0593859	10.2454	10.2454	-3.44031	3.40256	-0.0026379	-0.0439378	0.000121406	-0.0232878	0.758332	1.66286	-1000	0.439691	200.581	55561	192.623	60291	313	0.753111	0.884984	#N/A	0	0	0	#N/A	57.5093	166.784	51.1644	2
119	12689.9	151603	6	1857	4.46814	3.05548	3.05548	-0.195428	0.791658	175.066	175.066	-11.1972	45.3586	0.286836	0.286836	-0.111998	0.127874	16.4345	16.4345	-6.41701	7.32662	0.216616	-0.0503418	-0.00338956	0.0831373	1.10233	4.03879	0.644017	0.660769	206.141	382803	186.202	445767	2394	5.76021	0.775689	-1000	-1000	-1000	-1000	-1000	57.689	165.245	54.2575	6
120	12689.9	151603	3	2969	7.14372	-0.204994	1.17549e-38	-0.204994	-0.200211	-11.7453	6.73509e-37	-11.7453	-11.4712	0.171166	0.171166	-0.0600448	0.081379	9.80706	9.80706	-3.44031	4.66268	0.00668961	-21.4346	-0.00177823	-10.714	1.02205	4.6988	0.58611	0.598408	196.07	582132	164.804	745575	4524	10.8852	0.656278	168.682	18021	0.257055	0.25151	27.7907	58.9115	163.064	52.2845	3
121	12689.9	151603	5	6897	16.5949	-0.204994	0.162176	-0.204994	0.0522483	-11.7453	9.292	-11.7453	2.99361	0.171166	0.171166	-0.141877	-0.0220231	9.80706	9.80706	-8.12895	-1.26183	-0.0190515	-0.041382	0.000897183	-0.0302167	1.43466	6.522	0.950972	0.966569	186.007	1282887	158.589	1689926	10656	25.6394	0.647241	-1000	-1000	-1000	-1000	-1000	60.2059	158.957	54.2377	5
122	12689.9	151603	4	8960	21.5587	-0.197545	0.162176	-0.197545	-0.101751	-11.3185	9.292	-11.3185	-5.82991	0.196204	0.196204	-0.141877	0.0972112	11.2417	11.2417	-8.12895	5.56979	0.0403333	0.00852309	0.000381947	0.0244282	1.44434	7.14055	1.19241	1.2138	184.029	1648898	167.119	1929553	11546	27.7809	0.776026	-1000	-1000	-1000	-1000	-1000	62.1843	153.408	56.3814	4
123	12689.9	151603	5	7385	17.7691	-0.187609	0.0573825	-0.187609	-0.0764673	-10.7492	3.28777	-10.7492	-4.38125	0.180395	0.180395	-0.0693688	0.0706026	10.3359	10.3359	-3.97454	4.04523	0.0556416	0.0209078	0.0012764	0.0382747	1.34049	6.26809	1.2063	1.20433	171.438	1266070	156.699	1598170	10199	24.5399	0.724091	142.703	1449523	24.4403	18.2324	0.727039	60.4681	142.399	69.0539	5
124	12689.9	151603	7	4497	10.8203	3.01096	3.01096	-0.167482	0.473447	172.515	172.515	-9.596	27.1265	-0.152486	0.110837	-0.152486	-0.0287337	-8.73682	6.35048	-8.73682	-1.64632	0.0237338	-0.122704	-0.00260038	-0.0494849	1.21083	5.90029	0.634831	0.625837	173.613	780739	150.809	964873	6398	15.3943	0.702876	128.251	1435957	26.9398	22.249	0.401646	58.0243	144.129	71.9754	7
125	12689.9	151603	6	9760	23.4836	2.96194	2.96194	-0.242883	0.400404	169.707	169.707	-13.9161	22.9415	0.21194	0.21194	-0.128799	0.0501899	12.1433	12.1433	-7.37964	2.87567	0.00617896	-0.0220529	-0.000132279	-0.00793698	1.57059	6.93712	1.36548	1.34265	177.513	1732529	158.87	2147917	13520	32.5305	0.721893	142.75	2220394	37.4255	23.829	0.627474	60.0425	147.151	67.0181	6
126	12689.9	151603	6	3230	7.77172	3.02145	3.02145	0.223934	2.51411	173.117	173.117	12.8305	144.048	-0.167679	0.120611	-0.167679	-0.0663964	-9.60732	6.91049	-9.60732	-3.80423	0.0134543	-0.186669	-0.00169956	-0.0866072	1.21478	5.05605	0.920469	0.932513	182.22	588570	161.246	742052	4602	11.0729	0.701869	135.346	993575	17.6632	14.5402	0.439995	57.5974	148.786	69.9619	6
127	12689.9	151603	5	5536	13.3202	2.84766	2.84766	-0.285191	0.994993	163.159	163.159	-16.3402	57.0089	0.169268	0.169268	-0.167679	0.0183174	9.69832	9.69832	-9.60732	1.04951	0.0908915	0.00382749	0.000562604	0.0473595	1.37602	5.16808	1.00969	1.04977	180.655	1000104	161.202	1303158	8084	19.4509	0.68481	144.853	1036147	17.2111	12.5079	0.773929	58.9089	151.229	66.2545	5
128	12689.9	151603	7	11713	28.1827	-0.312216	1.17549e-38	-0.312216	-0.232353	-17.8887	6.73509e-37	-17.8887	-13.3128	0.240492	0.240492	0.144169	0.180838	13.7792	13.7792	8.26025	10.3612	0.267006	0.131314	0.0391661	0.19916	1.64205	7.55587	1.41076	1.4147	189.13	2215284	169.975	2784355	16381	39.4144	0.715036	138.298	3334470	58.0129	35.3295	0.485801	62.1473	150.701	62.2303	7
129	12689.9	151603	5	2881	6.93199	2.80191	2.80191	-0.340115	0.579283	160.538	160.538	-19.4871	33.1905	0.161133	0.161133	-0.118333	0.0449212	9.23225	9.23225	-6.78001	2.5738	-0.0480984	-0.141546	0.007495	-0.0948221	1.26789	4.41545	0.975088	1.00879	168.354	485027	154.916	587440	3792	9.12395	0.759757	136.832	550664	9.68305	7.63717	0.715888	55.5681	144.167	77.3971	5
130	12689.9	151603	6	2969	7.14372	0.323735	0.323735	-0.104323	0.0774226	18.5486	18.5486	-5.97727	4.43599	-0.14792	0.108311	-0.14792	0.0314685	-8.47519	6.20574	-8.47519	1.80301	0.057179	-0.0197981	-0.000985425	0.0186905	1.21898	4.47919	1.02218	1.02172	176.491	524002	156.061	659668	4227	10.1706	0.702389	134.673	800402	14.3002	11.7313	0.499555	56.4198	145.436	75.1136	6
131	12689.9	151603	5	1943	4.67506	3.01873	3.01873	-0.0915779	0.612551	172.96	172.96	-5.24703	35.0966	-0.152486	0.0988554	-0.152486	-0.0227601	-8.73682	5.664	-8.73682	-1.30406	0.0301386	-0.0155924	-0.000478239	0.00727308	1.22832	3.8208	0.870359	0.871083	175.391	340785	153.824	442399	2876	6.91996	0.675591	131.038	498743	9.15788	7.4556	0.510496	56.86	147.7	72.8196	5
132	12689.9	151603	5	2757	6.63363	-0.136376	0.013152	-0.136376	-0.0827066	-7.81377	0.753554	-7.81377	-4.73874	0.135739	0.135739	-0.00919996	0.0897441	7.77726	7.77726	-0.527119	5.14196	0.137439	0.0766641	0.0115686	0.107051	1.18725	4.03009	0.867531	0.868401	177.296	488804	162.124	601804	3712	8.93146	0.742726	147.052	518579	8.48511	7.14686	0.781796	55.8398	149.094	75.1102	5
133	12689.9	151603	6	2583	6.21497	3.02145	3.02145	-0.0915779	0.93095	173.117	173.117	-5.24703	53.3395	-0.176474	0.104008	-0.176474	0.00923307	-10.1112	5.95924	-10.1112	0.529016	0.112284	0.0299707	0.00393602	0.0711276	1.09676	3.63488	0.72883	0.727603	177.794	459241	162.82	562054	3452	8.30587	0.748262	138.169	694722	12.098	11.0307	0.513719	56.1315	151.167	72.511	6
134	12689.9	151603	7	2765	6.65288	-0.553142	1.17549e-38	-0.553142	-0.224491	-31.6927	6.73509e-37	-31.6927	-12.8624	0.558623	0.558623	0.0970378	0.230474	32.0067	32.0067	5.55986	13.2052	0.270269	0.108409	0.0328556	0.189339	1.17497	4.65598	0.912164	0.912757	183.672	507854	165.345	636412	3849	9.2611	0.718368	133.455	885881	15.9719	13.5934	0.416537	54.8826	152.591	75.346	7
135	12689.9	151603	6	3158	7.59848	2.92553	2.92553	-0.174755	0.874104	167.62	167.62	-10.0127	50.0825	-0.176889	0.15614	-0.176889	0.00624319	-10.135	8.94617	-10.135	0.357708	0.0309233	-0.0251941	-0.000778758	0.00286458	1.15921	4.75831	0.871237	0.866971	175.934	555600	160.851	670425	4168	10.0286	0.757678	136.292	808773	14.2781	12.3171	0.532177	55.2158	154.253	71.4519	6
136	12689.9	151603	5	2543	6.11872	-0.560197	0.119302	-0.560197	-0.244624	-32.097	6.83549	-32.097	-14.0159	0.558307	0.558307	0.113946	0.289116	31.9886	31.9886	6.52862	16.5651	0.309219	0.138041	0.0465477	0.22363	1.22772	4.55306	1.22729	1.22286	188.643	479720	171.71	577461	3363	8.09173	0.75617	148.584	561935	9.09973	7.4119	0.672407	53.9634	156.058	73.669	5
137	12689.9	151603	6	3157	7.59607	2.82503	2.82503	-0.670064	0.311337	161.862	161.862	-38.3918	17.8383	0.664169	0.664169	-0.0724092	0.168288	38.0541	38.0541	-4.14874	9.64219	0.186652	-0.0160511	-0.00294404	0.0853005	1.24616	4.5331	0.892652	0.895885	191.686	605154	172.99	745932	4312	10.3751	0.732143	142.608	905853	15.2837	12.2647	0.497004	53.9922	158.026	70.8675	6
138	12689.9	151603	7	4115	9.90112	3.05841	3.05841	-0.131152	1.65388	175.234	175.234	-7.51444	94.7605	-0.235776	0.0799706	-0.235776	-0.108189	-13.509	4.58198	-13.509	-6.19876	-0.0803259	-0.304726	0.0278831	-0.192526	1.43646	5.21795	0.929662	1.08317	176.656	726939	146.959	993738	6762	16.2701	0.608548	123.409	1410370	27.4979	19.1429	0.360068	55.3279	155.922	67.2386	7
139	12689.9	151603	6	2523	6.0706	2.92553	2.92553	0.169411	1.98957	167.62	167.62	9.70652	113.994	-0.179365	0.120611	-0.179365	-0.0829193	-10.2769	6.91049	-10.2769	-4.75093	0.0252726	-0.195608	-0.00315047	-0.0851675	1.08052	4.18405	0.810565	0.799404	175.293	442263	150.215	616481	4104	9.87465	0.614766	134.008	832430	14.9462	13.8325	0.406164	56.6329	152.649	68.648	6
140	12689.9	151603	5	3253	7.82706	2.85026	2.85026	-0.131152	1.08746	163.308	163.308	-7.51444	62.3068	-0.244293	1.17549e-38	-0.244293	-0.121873	-13.9969	6.73509e-37	-13.9969	-6.98281	-0.121297	-0.258709	0.034942	-0.190003	1.10995	4.52875	0.874736	0.88239	178.484	580607	159.589	700438	4389	10.5604	0.741171	147.189	612649	10.015	9.02289	0.781534	54.9631	159.134	64.5525	5
141	12689.9	151603	6	2672	6.42911	2.85026	2.85026	-0.342216	0.830028	163.308	163.308	-19.6075	47.5571	0.369556	0.369556	-0.165215	0.0780011	21.174	21.174	-9.46614	4.46913	0.0945937	0.0515001	0.00534841	0.0730469	1.14184	4.65347	1.01295	1.0018	184.639	493356	163.64	622488	3804	9.15282	0.702419	139.535	759447	13.0957	11.4689	0.490934	54.1252	159.915	67.9402	6
142	12689.9	151603	6	2144	5.15869	2.90237	2.90237	-0.274555	0.832697	166.294	166.294	-15.7308	47.71	0.283005	0.283005	-0.157135	0.0317534	16.215	16.215	-9.00318	1.81933	-0.0567609	-0.141539	0.00908233	-0.0991497	1.47255	3.98117	0.912006	0.926301	186.558	399980	163.117	511208	3134	7.54073	0.68411	126.791	728595	13.8265	9.38951	0.3731	53.6623	162.272	65.8832	6
143	12689.9	151603	7	2659	6.39783	2.99676	2.99676	-0.129174	1.20342	171.702	171.702	-7.40115	68.9508	-0.219746	0.0419726	-0.219746	-0.108155	-12.5905	2.40485	-12.5905	-6.19685	-0.101484	-0.208723	0.0238431	-0.155103	1.26675	3.99334	0.787322	0.761093	186.431	495719	162.669	597645	3674	8.84003	0.723734	127.747	976256	18.3877	14.5156	0.347941	54.8846	161.775	62.104	7
144	12689.9	151603	6	3986	9.59073	3.00928	3.00928	-0.129174	1.48098	172.419	172.419	-7.40115	84.8541	-0.244293	0.0679421	-0.244293	-0.120901	-13.9969	3.8928	-13.9969	-6.9271	-0.0643698	-0.178996	0.0127342	-0.121683	1.38225	5.6682	0.987547	0.995822	180.138	718029	149.32	1013434	6787	16.3302	0.587299	127.275	1251711	23.6633	17.1194	0.4053	56.8725	157.964	61.7248	6
145	12689.9	151603	6	8882	21.371	3.00928	3.00928	-0.226705	0.459397	172.419	172.419	-12.9892	26.3215	0.196204	0.196204	-0.128467	0.0468759	11.2417	11.2417	-7.36061	2.68579	0.126953	0.00303524	0.000677154	0.0649942	1.52696	6.91233	1.26088	1.20295	181.009	1607722	161.66	2034012	12582	30.2736	0.705929	136.643	2080635	36.6372	23.9935	0.583315	59.8202	156.021	59.4144	6
146	12689.9	151603	6	5871	14.1262	2.99676	2.99676	0.0697795	1.55385	171.702	171.702	3.99807	89.0291	0.157536	0.157536	-0.150989	-0.0460005	9.02617	9.02617	-8.65104	-2.63564	-0.0280993	-0.118662	0.00379917	-0.0733805	1.29973	6.11213	0.913864	0.999914	185.421	1088606	158.098	1402961	8874	21.3518	0.661596	137.339	1508416	26.4266	20.3324	0.534547	57.4001	160.88	57.9269	6
147	12689.9	151603	6	2861	6.88386	3.05548	3.05548	-0.0805712	1.34467	175.066	175.066	-4.61639	77.0439	-0.189536	0.126597	-0.189536	-0.0476553	-10.8596	7.2535	-10.8596	-2.73045	-0.0453133	-0.117455	0.00596323	-0.0813841	1.28924	4.69418	0.803524	0.790082	196.111	561074	169.884	693977	4085	9.82894	0.700367	143.795	790541	13.228	10.2604	0.520399	56.0504	163.987	58.2868	6
148	12689.9	151603	3	1343	3.2314	2.14719	2.14719	0.953301	1.74894	123.025	123.025	54.6201	100.207	-0.312406	0.286836	-0.312406	-0.0717021	-17.8995	16.4345	-17.8995	-4.10823	7.96994	-0.00457545	0.00309588	3.98268	1.19465	3.72926	1.19035	0.761558	204.865	275134	174.329	361036	2071	4.98304	0.648479	121.138	5009	0.0994913	0.0832808	32.4792	56.3848	166.252	56.9618	3
149	12689.9	151603	5	1776	4.27324	2.14719	2.14719	-0.0805712	0.675059	123.025	123.025	-4.61639	38.678	-0.337444	0.126597	-0.337444	-0.173253	-19.3341	7.2535	-19.3341	-9.92669	-0.0422379	-0.116059	0.00530185	-0.0791482	1.37085	3.79469	0.947499	0.922338	203.076	360663	173.013	486859	2814	6.77078	0.63113	-1000	-1000	-1000	-1000	-1000	54.619	165.641	59.9525	5
150	12689.9	151603	1	7	0.0168427	-1000	-1000	-1000	-1000	-1000	-1000	-1000	-1000	-0.337444	1.17549e-38	-0.337444	-0.337444	-19.3341	6.73509e-37	-19.3341	-19.3341	0.0256581	-0.129757	-0.00676594	-0.0520496	0.402	0.402	-1000	0.290747	86.5714	606	86.5714	606	7	0.0168427	1	-1000	-1000	-1000	-1000	-1000	55.5095	166.964	58.5915	1
151	12689.9	151603	3	476	1.14531	2.32727	2.32727	0.692991	1.24927	133.343	133.343	39.7055	71.578	-0.207253	0.181587	-0.207253	0.0331218	-11.8747	10.4041	-11.8747	1.89774	0.00633461	-1.08661	0.001649	-0.540136	1.43248	1.90941	1.38036	0.894509	188.807	89872	177.618	106571	600	1.44366	0.793333	114.583	2938	0.0616946	0.0430683	18.5641	53.5238	166.539	61.2217	3
152	12689.9	151603	5	1183	2.84642	2.83671	2.83671	-0.233551	1.06585	162.532	162.532	-13.3815	61.0686	0.256846	0.256846	-0.107896	0.0208564	14.7162	14.7162	-6.18196	1.19499	-0.000405572	-0.0600464	8.04856e-05	-0.030226	1.16683	2.65664	0.792578	0.772216	200.595	237304	184.878	282493	1528	3.67653	0.774215	158.653	301784	4.57681	3.92243	0.621922	53.7597	164.285	63.7463	5
153	12689.9	151603	6	440	1.05869	2.89528	2.89528	-0.0593736	1.04671	165.887	165.887	-3.40185	59.9723	0.181587	0.181587	-0.135763	-0.0102552	10.4041	10.4041	-7.77862	-0.587578	0.332138	-0.0624044	-0.0116228	0.134867	0.867774	2.07187	0.727382	0.754985	199.1	87604	180.358	113265	628	1.51103	0.700637	124.529	235948	4.55892	5.25357	0.232223	54.3201	164.222	62.2926	6
154	12689.9	151603	5	1227	2.95229	2.89528	2.89528	-0.277297	0.986479	165.887	165.887	-15.888	56.5211	0.338386	0.338386	0.0675326	0.161289	19.3881	19.3881	3.86933	9.24116	0.481005	0.101302	0.0549375	0.291154	1.39319	2.52437	0.899081	1.28912	205.306	251911	189.597	307527	1622	3.9027	0.756473	-1000	-1000	-1000	-1000	-1000	53.5327	166.017	62.9087	5
155	12689.9	151603	3	853	2.05241	-0.600721	1.17549e-38	-0.600721	-0.374473	-34.4188	6.73509e-37	-34.4188	-21.4557	0.62538	0.62538	0.224153	0.395973	35.8316	35.8316	12.843	22.6876	0.0124002	-8.83285	0.00445747	-4.41022	1.50341	2.28744	1.41492	1.4372	207.536	177028	197.799	198195	1002	2.41092	0.851297	130.172	2504	0.0462841	0.0307861	44.3436	52.394	167.023	63.5052	3
156	12689.9	151603	7	1151	2.76943	-0.878302	1.17549e-38	-0.878302	-0.357244	-50.323	6.73509e-37	-50.323	-20.4686	0.870916	0.870916	0.0314831	0.369117	49.8998	49.8998	1.80385	21.1489	0.752513	0.176178	0.161827	0.464345	1.25019	3.56493	0.941797	0.911991	194.483	223850	167.382	357528	2136	5.13944	0.538858	135.698	489491	8.67933	6.94238	0.319083	52.8767	165.642	65.5573	7
157	12689.9	151603	6	1884	4.5331	-0.949	1.17549e-38	-0.949	-0.411823	-54.3737	6.73509e-37	-54.3737	-23.5957	0.937812	0.937812	0.0314831	0.413822	53.7327	53.7327	1.80385	23.7103	0.794051	0.183384	0.172436	0.488718	1.2413	3.95062	0.876591	0.878289	206.346	388756	176.744	520511	2945	7.08598	0.639728	142.386	585834	9.89968	7.97524	0.457904	52.7606	163.796	68.2448	6
158	12689.9	151603	6	2664	6.40986	-0.899349	1.17549e-38	-0.899349	-0.480708	-51.5289	6.73509e-37	-51.5289	-27.5425	0.898942	0.898942	0.0927746	0.481479	51.5056	51.5056	5.31559	27.5867	0.754276	0.17589	0.146965	0.465083	1.07788	4.22004	0.71044	0.711343	211.198	562631	191.82	681344	3552	8.54648	0.75	165.091	708879	10.3315	9.58496	0.620421	52.873	161.311	70.853	6
159	12689.9	151603	8	3373	8.11579	-0.599658	0.0166841	-0.599658	-0.257544	-34.3579	0.95593	-34.3579	-14.7562	0.567126	0.567126	-0.0240976	0.232514	32.4939	32.4939	-1.38069	13.3221	0.268944	0.0598076	0.0191023	0.164376	1.35002	4.85098	1.16846	1.16625	189.141	637973	170.351	796901	4678	11.2558	0.721035	134.905	1151454	20.5368	15.2122	0.395183	55.0089	148.109	77.8256	8
160	12689.9	151603	6	3085	7.42283	2.82914	2.82914	-0.62823	0.20712	162.098	162.098	-35.9949	11.8671	0.630767	0.630767	-0.0240976	0.267847	36.1403	36.1403	-1.38069	15.3465	0.457809	0.0526503	0.029609	0.25523	1.20281	4.4813	1.02066	1.02237	196.453	606059	181.924	712959	3919	9.42952	0.787191	153.063	755588	11.8776	9.87492	0.624942	54.7084	144.779	79.8838	6
161	12689.9	151603	6	3536	8.50798	2.86835	2.86835	-0.195401	2.2839	164.344	164.344	-11.1956	130.858	0.234632	0.234632	-0.18347	0.0968919	13.4434	13.4434	-10.512	5.5515	0.0657358	-0.046997	-0.00272551	0.00936941	1.28738	4.51837	1.03907	1.12674	169.408	599026	156.018	703797	4511	10.8539	0.783862	129.533	834007	15.4919	12.0337	0.549189	55.3448	140.95	79.2676	6
162	12689.9	151603	5	3817	9.1841	2.81887	2.81887	-0.510635	1.4368	161.509	161.509	-29.2572	82.3225	0.322987	0.322987	-0.195381	0.100489	18.5058	18.5058	-11.1945	5.75757	0.0508012	0.00860134	0.000507547	0.0297013	1.31426	4.91434	1.20653	1.24433	157.221	600112	147.367	706624	4795	11.5373	0.796038	133.45	656950	11.8448	9.01249	0.775372	54.9071	137.461	81.1161	5
163	12689.9	151603	7	6990	16.8187	3.00044	3.00044	0.128043	1.75947	171.912	171.912	7.33631	100.81	0.408833	0.408833	-0.307939	0.0424161	23.4244	23.4244	-17.6436	2.43027	-0.0125783	-0.175894	0.00336868	-0.0942359	1.39145	5.93513	1.20521	1.24695	150.324	1050765	139.748	1239422	8869	21.3397	0.788138	118.679	1492761	30.2642	21.7501	0.555727	54.2368	132.652	82.452	7
164	12689.9	151603	6	5334	12.8342	2.80645	2.80645	-0.667033	1.24778	160.798	160.798	-38.2182	71.4927	1.20465	1.20465	-0.099614	0.338028	69.0214	69.0214	-5.70746	19.3676	0.467976	0.127776	0.066995	0.297876	1.47842	5.44453	1.69084	1.24239	153.379	818125	141.304	983618	6961	16.7489	0.766269	114.384	972824	20.4637	13.8416	0.627168	53.6755	128.493	86.1065	6
165	12689.9	151603	6	4708	11.3279	3.03098	3.03098	-0.812282	0.890109	173.662	173.662	-46.5403	50.9995	0.430704	0.430704	-0.325912	-0.0475249	24.6775	24.6775	-18.6734	-2.72297	-0.121023	-0.263025	0.0353027	-0.192024	1.81959	5.54219	1.07063	1.10805	146.617	690272	119.147	954841	8014	19.2825	0.587472	102.898	1213910	28.3854	15.5999	0.399076	53.0006	125.056	84.5209	6
166	12689.9	151603	6	7311	17.591	2.22057	2.22057	-1.04411	0.132979	127.229	127.229	-59.8229	7.61914	1.10098	1.10098	-0.321195	0.237946	63.0813	63.0813	-18.4031	13.6333	0.081497	-0.0164422	-0.00107801	0.0325274	1.72048	5.90966	1.47138	1.49217	148.025	1082213	134.813	1293125	9592	23.0794	0.762198	111.233	1182294	25.5745	14.8647	0.687835	52.5095	122.158	87.3687	6
167	12689.9	151603	2	4967	11.9511	-1000	-1000	-1000	-1000	-1000	-1000	-1000	-1000	-0.14185	1.17549e-38	-0.14185	-0.100905	-8.12741	6.73509e-37	-8.12741	-5.78144	-0.00105012	-0.0179079	2.39359e-05	-0.00947902	1.37498	6.34758	-1000	1.15624	169.584	842323	153.064	999659	6531	15.7143	0.760527	-1000	-1000	-1000	-1000	-1000	33.764	147.936	50.8112	2
168	12689.9	151603	2	6386	15.3654	-1000	-1000	-1000	-1000	-1000	-1000	-1000	-1000	0.181916	0.181916	-0.0599603	0.0609777	10.423	10.423	-3.43547	3.49376	0.0112672	0.000959435	1.19825e-05	0.0061133	1.15132	7.04167	-1000	0.722546	167.508	1069703	145.653	1377149	9455	22.7497	0.67541	-1000	-1000	-1000	-1000	-1000	35.1926	152.236	49.6876	2
169	12689.9	151603	2	7195	17.3119	-1000	-1000	-1000	-1000	-1000	-1000	-1000	-1000	0.181916	0.181916	-0.000488281	0.0907137	10.423	10.423	-0.0279765	5.19751	0.000571352	-0.000896812	-2.41419e-07	-0.00016273	0.980971	7.12313	-1000	0.812957	158.49	1140337	140.916	1501745	10657	25.6419	0.675143	-1000	-1000	-1000	-1000	-1000	37.1562	156.924	48.2766	2
170	12689.9	151603	5	7065	16.9991	-0.160791	0.0584003	-0.160791	-0.0573969	-9.21262	3.34609	-9.21262	-3.2886	0.133132	0.133132	-0.117789	0.0343181	7.62792	7.62792	-6.74884	1.96628	2.32293e-05	-0.00113981	-8.25591e-09	-0.00055829	1.00858	7.01215	0.710641	0.709306	167.21	1181339	149.643	1503617	10048	24.1765	0.703125	-1000	-1000	-1000	-1000	-1000	39.2332	161.28	46.5743	5
171	12689.9	151603	4	4476	10.7697	-0.157968	1.17549e-38	-0.157968	-0.12152	-9.05089	6.73509e-37	-9.05089	-6.96258	0.132439	0.132439	0.0638815	0.09165	7.58822	7.58822	3.66014	5.25116	0.136916	0.0339827	0.00511592	0.0854492	1.02278	6.38871	0.744613	0.750259	170.869	764811	153.935	958708	6228	14.9852	0.71869	-1000	-1000	-1000	-1000	-1000	37.1002	156.772	42.1453	4
172	12689.9	151603	6	6235	15.0021	-0.562018	0.145903	-0.562018	-0.169404	-32.2012	8.35962	-32.2012	-9.70612	0.133132	0.133132	-0.0867869	0.0658638	7.62792	7.62792	-4.97252	3.77372	0.181991	0.0509972	0.0104655	0.116494	1.30336	6.32824	0.981704	0.91518	174.141	1085766	155.588	1354392	8705	20.9451	0.716255	134.23	1571126	28.1629	21.6079	0.532689	38.9656	159.461	40.1831	6
173	12689.9	151603	5	6704	16.1305	-0.364333	0.185213	-0.364333	-0.0232353	-20.8748	10.6119	-20.8748	-1.33128	0.212684	0.212684	-0.0867869	0.0529361	12.1859	12.1859	-4.97252	3.03301	0.152997	0.0215917	0.0045811	0.0872941	1.39789	6.30379	0.898254	0.925377	175.944	1179529	154.493	1407895	9113	21.9268	0.735652	135.682	1179398	20.9147	14.9616	0.771252	40.9818	163.583	42.2934	5
174	12689.9	151603	4	3030	7.2905	-0.213172	0.0584003	-0.213172	-0.0615897	-12.2138	3.34609	-12.2138	-3.52883	0.210937	0.210937	-0.117789	0.0458468	12.0858	12.0858	-6.74884	2.62683	-0.0179037	-0.119182	0.00232764	-0.0685428	1.05357	4.928	0.704511	0.710865	174.304	528142	152.502	666892	4373	10.5219	0.692888	-1000	-1000	-1000	-1000	-1000	41.9617	166.091	47.1583	4
175	12689.9	151603	7	3956	9.51855	2.40181	2.40181	-0.465795	0.128424	137.614	137.614	-26.6881	7.35813	0.314371	0.314371	-0.12485	0.0978326	18.0121	18.0121	-7.15338	5.60539	0.0182797	-0.0254452	-0.000463077	-0.00358276	1.14239	6.33325	0.804494	0.771284	181.272	717111	157.85	1017344	6445	15.5073	0.613809	132.696	1453352	26.3529	23.0681	0.361195	42.6536	164.318	39.2382	7
176	12689.9	151603	7	7547	18.1589	2.41512	2.41512	-0.562018	0.570586	138.376	138.376	-32.2012	32.6921	0.183515	0.183515	-0.0605551	0.0538069	10.5146	10.5146	-3.46955	3.08291	-0.00861302	-0.0958547	0.000839521	-0.0522338	1.62342	6.15573	0.970375	0.994287	175.972	1328059	156.606	1692750	10809	26.0076	0.698214	-1000	-1000	-1000	-1000	-1000	40.7671	159.486	36.1798	7
177	12689.9	151603	4	7415	17.8413	0.115639	0.115639	-0.115257	-0.0300542	6.62561	6.62561	-6.60373	-1.72198	0.143451	0.143451	-0.0309156	0.0708697	8.21915	8.21915	-1.77134	4.06053	-0.00160056	-0.0117956	2.16675e-05	-0.00669806	1.59948	6.85026	1.04072	1.04572	190.115	1409700	167.655	1743613	10400	25.0235	0.712981	-1000	-1000	-1000	-1000	-1000	38.9243	160.612	55.9895	4
178	12689.9	151603	5	2986	7.18463	0.291177	0.291177	-0.196018	0.0702661	16.6832	16.6832	-11.231	4.02595	0.20347	0.20347	-0.0309156	0.0625653	11.658	11.658	-1.77134	3.58473	1.63478	-0.00345181	-0.000322805	0.815666	1.08262	4.78458	0.797828	0.866606	189.703	566452	172.051	716764	4166	10.0238	0.716755	-1000	-1000	-1000	-1000	-1000	40.7036	165.075	53.9761	5
179	12689.9	151603	2	1000	2.4061	-1000	-1000	-1000	-1000	-1000	-1000	-1000	-1000	0.471507	0.471507	-0.00730794	0.2321	27.0154	27.0154	-0.418714	13.2983	1.23133	-0.00291045	-0.00024687	0.614211	0.778866	3.34809	-1000	0.694357	201.672	201672	189.197	235740	1246	2.99801	0.802568	-1000	-1000	-1000	-1000	-1000	42.2201	167.566	51.6722	2
180	12689.9	151603	4	11302	27.1938	-0.197012	1.17549e-38	-0.197012	-0.142076	-11.288	6.73509e-37	-11.288	-8.14035	0.199345	0.199345	0.055852	0.148357	11.4216	11.4216	3.20008	8.50026	0.0198348	0.00415397	9.0257e-05	0.0119944	1.58844	7.15228	1.37806	1.38854	177.375	2004688	164.423	2311455	14058	33.825	0.803955	-1000	-1000	-1000	-1000	-1000	36.8657	155.84	58.1835	4
181	12689.9	151603	4	13523	32.5377	-0.291667	1.17549e-38	-0.291667	-0.216017	-16.7113	6.73509e-37	-16.7113	-12.3769	0.194503	0.194503	0.138456	0.164342	11.1442	11.1442	7.93296	9.41613	0.0883688	0.0194754	0.001881	0.0539221	1.6125	6.95281	1.34769	1.42521	178.615	2415404	163.91	2827768	17252	41.5101	0.783851	-1000	-1000	-1000	-1000	-1000	34.5129	150.162	60.1816	4
182	12689.9	151603	2	1650	3.97007	-1000	-1000	-1000	-1000	-1000	-1000	-1000	-1000	-0.14185	1.17549e-38	-0.14185	-0.070925	-8.12741	6.73509e-37	-8.12741	-4.0637	0.0899926	-0.00987223	-0.000232221	0.0400602	0.867712	4.36492	-1000	0.710509	168.556	278117	152.602	349459	2290	5.50998	0.720524	-1000	-1000	-1000	-1000	-1000	33.0911	143.881	49.4425	2
183	12689.9	151603	1	1176	2.82958	-1000	-1000	-1000	-1000	-1000	-1000	-1000	-1000	0	1.17549e-38	0	0	0	6.73509e-37	0	0	0.0899926	-0.00987223	-0.000232221	0.0400602	0.866415	3.82641	-1000	0.426306	141.651	166581	121.166	250814	2070	4.98064	0.568116	-1000	-1000	-1000	-1000	-1000	32.874	141.63	47.3625	1
184	12689.9	151603	7	17470	42.0346	-0.250341	1.17549e-38	-0.250341	-0.124422	-14.3435	6.73509e-37	-14.3435	-7.12885	0.267069	0.267069	0.0659091	0.124532	15.3019	15.3019	3.77631	7.13513	0.0629653	0.0146601	0.00109705	0.0388127	1.70887	7.7221	1.2858	1.28921	173.983	3039479	159.387	3701120	23221	55.8721	0.752336	139.698	3926646	67.6311	39.5764	0.621528	37.0343	139.619	69.7281	7
185	12689.9	151603	7	9005	21.667	2.75852	2.75852	-0.201083	0.71884	158.051	158.051	-11.5212	41.1865	0.195891	0.195891	-0.0793692	0.0538647	11.2237	11.2237	-4.54752	3.08622	0.0630163	0.0154275	0.0011332	0.0392219	1.60423	6.95207	1.15654	1.15929	164.383	1480269	146.689	1864119	12708	30.5768	0.708609	128.363	2254357	42.257	26.3409	0.512743	39.7172	145.772	69.9326	7
186	12689.9	151603	5	8687	20.9018	2.72208	2.72208	-0.224716	0.963268	155.964	155.964	-12.8753	55.1912	0.244702	0.244702	-0.0629599	0.0779195	14.0204	14.0204	-3.60733	4.46446	0.086457	0.0416975	0.00392816	0.0640773	1.58935	5.94147	1.23249	1.22139	177.972	1546041	156.201	2045139	13093	31.5031	0.663484	140.516	1429217	24.473	15.3981	0.854076	39.0323	149.965	67.0804	5
187	12689.9	151603	7	11980	28.8251	2.67565	2.67565	-0.555629	0.163075	153.304	153.304	-31.8352	9.34348	0.204651	0.204651	0.103723	0.164323	11.7256	11.7256	5.9429	9.415	0.272192	0.109631	0.0335454	0.190911	1.58069	7.69727	1.19529	1.1896	183.488	2198189	168.697	2715685	16098	38.7335	0.744192	141.49	3216681	54.7012	34.606	0.526956	37.6068	153.352	63.8897	7
188	12689.9	151603	6	9969	23.9865	-1.55086	0.0331238	-1.55086	-0.405864	-88.8577	1.89785	-88.8577	-23.2543	0.17094	0.17094	-0.0351682	0.0861618	9.79416	9.79416	-2.01499	4.93671	0.169797	0.0431195	0.00850804	0.106458	1.67169	6.30837	1.36869	1.36812	172.196	1716621	154.994	2072733	13373	32.1768	0.745457	131.717	2268649	41.4419	24.7904	0.578797	40.0402	158.615	61.2361	6
189	12689.9	151603	7	4749	11.4266	1.94195	1.94195	-1.58394	0.663459	111.266	111.266	-90.7531	38.0134	-0.124924	0.0864769	-0.124924	-0.0341941	-7.15763	4.95476	-7.15763	-1.95918	0.00840327	-0.116904	1.92798e-05	-0.0542504	1.32287	5.20633	3.30863	0.991654	175.649	834159	153.892	1057235	6870	16.5299	0.691266	129.374	1500835	27.9125	21.0999	0.409372	44.1367	160.36	63.9548	7
190	12689.9	151603	6	6130	14.7494	2.96071	2.96071	-0.555629	1.29221	169.636	169.636	-31.8352	74.0382	-0.190497	0.135718	-0.190497	0.0158343	-10.9147	7.77607	-10.9147	0.907241	0.0389455	-0.0931029	-0.00329217	-0.0270787	1.46353	5.61942	0.775014	0.839226	178.677	1095293	157.926	1373164	8695	20.9211	0.705003	133.691	1491974	26.8517	18.3473	0.549291	41.9839	156.592	65.1982	6
191	12689.9	151603	5	3578	8.60904	2.75044	2.75044	0.0756402	1.2159	157.589	157.589	4.33386	69.666	-0.186236	0.0608881	-0.186236	-0.0506344	-10.6705	3.48863	-10.6705	-2.90114	-0.0874352	-0.186551	0.0179865	-0.136993	1.29312	4.97241	0.983875	0.995732	165.879	593514	146.582	767504	5236	12.5984	0.683346	132.821	739677	13.3995	10.3621	0.64249	42.0647	149.793	69.7505	5
192	12689.9	151603	6	2532	6.09226	2.79774	2.79774	0.0756402	1.87378	160.299	160.299	4.33386	107.359	-0.129041	0.0504202	-0.129041	-0.0699399	-7.39351	2.88887	-7.39351	-4.00726	0.032728	-0.110971	-0.00360913	-0.0391214	1.3435	4.15322	1.15715	1.17389	168.598	426889	148.309	531984	3587	8.6307	0.705882	122.043	793024	15.6347	11.6373	0.389664	43.3742	148.373	72.1793	6
193	12689.9	151603	4	5401	12.9954	-0.141842	0.0570291	-0.141842	-0.0441941	-8.12695	3.26753	-8.12695	-2.53214	0.143441	0.143441	-0.0599603	0.0443082	8.21857	8.21857	-3.43547	2.53867	0.0112672	0.000959435	1.19825e-05	0.0061133	1.16063	6.13727	0.722274	0.722546	164.091	886257	139.786	1168195	8357	20.1078	0.646285	-1000	-1000	-1000	-1000	-1000	35.6436	152.955	42.4935	4
194	12689.9	151603	4	5079	12.2206	-0.137661	0.075551	-0.137661	-0.0107128	-7.88737	4.32875	-7.88737	-0.6138	0.14185	0.14185	-0.0854717	0.0127625	8.12741	8.12741	-4.89717	0.731239	-0.00105012	-0.0179079	2.39359e-05	-0.00947902	1.20253	6.15968	0.867085	0.867182	159.73	811270	137.172	1123301	8189	19.7036	0.620222	-1000	-1000	-1000	-1000	-1000	34.3616	149.133	42.2374	4
195	12689.9	151603	5	5374	12.9304	-0.170318	1.17549e-38	-0.170318	-0.123951	-9.75852	6.73509e-37	-9.75852	-7.10186	0.154031	0.154031	-0.0861609	0.0917391	8.82535	8.82535	-4.93666	5.25627	0.0899926	-0.00987223	-0.000232221	0.0400602	1.29342	6.59794	0.990846	0.994711	149.867	805383	128.638	1076182	8366	20.1295	0.642362	-1000	-1000	-1000	-1000	-1000	33.093	145.408	41.3303	5
196	12689.9	151603	4	10758	25.8849	-0.165947	1.17549e-38	-0.165947	-0.124101	-9.50808	6.73509e-37	-9.50808	-7.11047	0.184408	0.184408	-0.0857318	0.100206	10.5658	10.5658	-4.91207	5.74138	0.126974	0.0161586	0.00224823	0.0715661	1.87741	8.04159	0.972842	1.02126	184.574	1985651	158.329	2661514	16810	40.4466	0.639976	-1000	-1000	-1000	-1000	-1000	32.1877	143.396	34.4457	4
197	12689.9	151603	3	5788	13.9265	-0.165947	0.0524832	-0.165947	-0.0714327	-9.50808	3.00707	-9.50808	-4.09279	0.184408	0.184408	-0.0861609	0.0864022	10.5658	10.5658	-4.93666	4.95048	0.00596289	-3.07127	-0.00231392	-1.53265	2.19828	6.67903	1.35421	1.46017	178.486	1033078	153.744	1498233	9745	23.4475	0.593946	116.817	58524	1.20543	0.548352	11.5532	33.3685	146.621	36.5051	3
198	12689.9	151603	4	6008	14.4559	-0.11996	0.108037	-0.11996	0.0290279	-6.87318	6.19008	-6.87318	1.66318	0.16096	0.16096	-0.122611	0.0166035	9.2223	9.2223	-7.02507	0.95131	-0.00357489	-0.0610354	0.000256101	-0.0323052	2.53167	5.31218	1.46983	1.47206	182.615	1097153	150.517	1529252	10160	24.446	0.591339	-1000	-1000	-1000	-1000	-1000	34.7842	149.133	37.446	4
199	12689.9	151603	5	5379	12.9424	-0.16385	0.108037	-0.16385	-0.0423436	-9.38793	6.19008	-9.38793	-2.42611	-0.122611	0.117956	-0.122611	0.0248598	-7.02507	6.75836	-7.02507	1.42436	0.0312446	-0.0385213	-0.000972029	-0.00363832	2.47678	5.52013	1.28588	1.25243	188.294	1012831	156.42	1370555	8762	21.0823	0.613901	-1000	-1000	-1000	-1000	-1000	36.1197	152.015	37.6844	5
200	12689.9	151603	7	4592	11.0488	-0.538423	1.17549e-38	-0.538423	-0.174506	-30.8494	6.73509e-37	-30.8494	-9.99848	0.143441	0.143441	-0.00718456	0.083767	8.21857	8.21857	-0.411645	4.79949	0.183659	0.0627074	0.0138651	0.123183	1.52582	4.5554	1.08125	1.08393	171.84	789089	154.142	1068047	6929	16.6719	0.662722	131.105	1491293	27.3689	17.9372	0.4037	37.3473	155.406	38.0443	7
201	12689.9	151603	4	6184	14.8793	2.8643	2.8643	-0.127434	0.770547	164.112	164.112	-7.30141	44.1491	0.0902504	0.0902504	0.0141603	0.0524283	5.17097	5.17097	0.811324	3.00392	-0.000174251	-0.00489359	3.02984e-06	-0.00253392	2.32149	5.33763	1.83338	1.80119	170.321	1053268	157.212	1365854	8688	20.9042	0.711786	-1000	-1000	-1000	-1000	-1000	38.8147	156.001	35.2091	4
202	12689.9	151603	3	3635	8.74619	-0.16385	1.17549e-38	-0.16385	-0.112957	-9.38793	6.73509e-37	-9.38793	-6.47197	0.113009	0.113009	-0.00718456	0.0653584	6.47496	6.47496	-0.411645	3.74476	0.00542022	-3.15304	-0.00186938	-1.57381	2.34789	4.62048	1.70065	1.70058	168.968	614199	151.365	796935	5265	12.6681	0.690408	106.318	9668	0.218799	0.0931896	39.9736	37.2361	153.478	35.6722	3
203	12689.9	151603	4	5119	12.3168	2.8643	2.8643	-0.393979	1.8979	164.112	164.112	-22.5733	108.742	-0.378608	0.112766	-0.378608	-0.0663903	-21.6926	6.46102	-21.6926	-3.80388	0.0470525	0.00847991	0.000450513	0.0277662	2.30693	5.09685	1.63297	1.65205	169.461	867473	142.722	1330026	9319	22.4225	0.549308	-1000	-1000	-1000	-1000	-1000	39.8746	156.543	32.6256	4
204	12689.9	151603	5	6358	15.298	2.70618	2.70618	-0.527001	0.752317	155.053	155.053	-30.1949	43.1046	0.636499	0.636499	-0.282139	0.308	36.4687	36.4687	-16.1654	17.6471	0.438292	-0.0456688	-0.0156591	0.196311	2.55945	4.69701	2.21047	2.16868	184.483	1172943	173.836	1428586	8218	19.7734	0.773668	-1000	-1000	-1000	-1000	-1000	41.1268	158.022	29.2079	5
205	12689.9	151603	5	5603	13.4814	-0.462582	1.17549e-38	-0.462582	-0.326881	-26.504	6.73509e-37	-26.504	-18.7289	0.473071	0.473071	0.187659	0.365448	27.105	27.105	10.7521	20.9386	0.170704	0.0658651	0.0127518	0.118284	1.71127	5.17838	1.10786	1.30468	192.464	1078374	166.256	1465543	8815	21.2098	0.635621	-1000	-1000	-1000	-1000	-1000	43.1557	161.285	30.0743	5
206	12689.9	151603	5	3023	7.27365	2.18424	2.18424	-0.598598	0.290938	125.148	125.148	-34.2971	16.6695	0.732629	0.732629	0.148223	0.350481	41.9766	41.9766	8.49258	20.0811	0.466557	0.0898825	0.0488991	0.27822	1.43254	5.19862	0.904383	0.675971	155.952	471443	138.312	651174	4708	11.3279	0.642099	-1000	-1000	-1000	-1000	-1000	43.7598	163.363	32.9777	5
207	12689.9	151603	4	1354	3.25787	2.40181	2.40181	1.93636	2.17767	137.614	137.614	110.945	124.771	0.353331	0.353331	-0.12485	0.113696	20.2444	20.2444	-7.15338	6.51432	-0.0674191	-0.149198	0.0112889	-0.108309	1.04049	5.44047	0.684773	0.597851	170.153	230387	147.502	342205	2320	5.58216	0.583621	123.872	334055	6.48871	6.23618	0.502082	43.3034	163.212	35.7211	4
208	12689.9	151603	7	2757	6.63363	1.93636	1.93636	-0.672447	-0.0573019	110.945	110.945	-38.5284	-3.28316	1.16781	1.16781	-0.192999	0.376844	66.9105	66.9105	-11.058	21.5916	0.449756	-0.0247907	0.00724273	0.212482	1.06258	4.80631	0.557386	0.654293	151.993	419044	137.792	557643	4047	9.7375	0.681245	-1000	-1000	-1000	-1000	-1000	45.8139	166.6	35.7424	7
209	12689.9	151603	4	1358	3.26749	-0.541194	0.0761096	-0.541194	-0.204732	-31.0081	4.36076	-31.0081	-11.7303	0.26188	0.26188	-0.00433994	0.131751	15.0046	15.0046	-0.24866	7.54878	2.33534	-0.00215499	-0.000555156	1.16659	0.897764	3.88947	0.664964	0.62986	186.884	253789	169.892	298670	1758	4.22993	0.772469	-1000	-1000	-1000	-1000	-1000	44.7224	167.417	39.3898	4
210	12689.9	151603	1	900	2.16549	-1000	-1000	-1000	-1000	-1000	-1000	-1000	-1000	0.187893	0.187893	0.187893	0.187893	10.7655	10.7655	10.7655	10.7655	0.124098	0.00325869	0.00446594	0.0636782	0.893148	3.34193	-1000	0.653653	193.922	174530	172.865	226280	1309	3.14959	0.687548	-1000	-1000	-1000	-1000	-1000	43.8611	169.226	42.1373	1
211	12689.9	151603	7	2313	5.56532	-0.213172	0.185213	-0.213172	-0.0909056	-12.2138	10.6119	-12.2138	-5.20851	0.233022	0.233022	-0.212016	0.102838	13.3512	13.3512	-12.1476	5.89218	0.328449	0.0554978	0.0211541	0.191973	1.06352	4.64723	0.781345	0.775328	169.181	391316	145.252	525813	3620	8.7101	0.63895	-1000	-1000	-1000	-1000	-1000	42.7157	167.873	43.8736	7
212	12689.9	151603	2	1276	3.07019	-1000	-1000	-1000	-1000	-1000	-1000	-1000	-1000	0.233022	0.233022	-0.0588712	0.0870756	13.3512	13.3512	-3.37307	4.98906	0.0471316	0.0039717	0.000270496	0.0255517	0.973731	3.37877	-1000	0.743861	184.149	234974	159.298	310790	1951	4.69431	0.654024	#N/A	7766294	0	0	#N/A	42.9173	168.932	46.82	2
213	12689.9	151603	6	6270	15.0863	-0.50574	0.473327	-0.50574	-0.105852	-28.9768	27.1197	-28.9768	-6.06486	0.636499	0.636499	-0.194348	0.257828	36.4687	36.4687	-11.1353	14.7725	0.448355	0.0790539	0.0427642	0.263705	2.25591	5.67476	1.02609	1.00771	199.862	1253136	179.55	1745225	9720	23.3873	0.645062	143.962	1934338	32.3294	14.331	0.466642	43.1187	158.144	26.9934	6
214	12689.9	151603	6	5077	12.2158	3.07725	3.07725	-0.391079	0.504324	176.313	176.313	-22.4072	28.8956	0.340193	0.340193	-0.161046	0.117033	19.4916	19.4916	-9.22727	6.70551	0.129795	0.0568369	0.00817554	0.093316	1.10773	5.4199	0.908587	0.895677	186.302	945857	170.544	1242755	7287	17.5333	0.69672	157.452	1294789	19.7863	17.8621	0.617385	46.3106	156.274	25.302	6
215	12689.9	151603	6	5179	12.4612	-0.469157	1.17549e-38	-0.469157	-0.322013	-26.8807	6.73509e-37	-26.8807	-18.45	0.385386	0.385386	0.208726	0.287979	22.081	22.081	11.9591	16.5	0.439704	0.227048	0.111088	0.333376	1.41558	5.75965	0.739698	0.740173	200.982	1040886	170.453	1412373	8286	19.937	0.62503	140.767	1435442	24.5358	17.3327	0.507879	46.8751	160.738	27.5694	6
216	12689.9	151603	7	4758	11.4482	-0.695595	1.17549e-38	-0.695595	-0.456381	-39.8546	6.73509e-37	-39.8546	-26.1487	0.732629	0.732629	0.208726	0.487897	41.9766	41.9766	11.9591	27.9545	0.519926	0.16112	0.0964979	0.340523	1.27769	5.14159	0.511987	0.517684	182.128	866567	147.159	1258357	8551	20.5746	0.556426	124.32	1350841	26.1442	20.4622	0.437888	47.0125	164.077	30.945	7
217	12689.9	151603	5	5285	12.7163	1.8091	1.8091	-0.527001	0.442155	103.654	103.654	-30.1949	25.3336	0.599804	0.599804	-0.194348	0.399234	34.3663	34.3663	-11.1353	22.8744	0.975977	0.0455827	0.0471782	0.51078	2.28454	4.77287	1.318	1.30097	182.911	966686	168.82	1330132	7879	18.9577	0.67077	-1000	-1000	-1000	-1000	-1000	40.7515	155.791	25.9181	5
218	12689.9	151603	7	7353	17.6921	2.51209	2.51209	0.293851	1.14609	143.932	143.932	16.8364	65.6659	0.465209	0.465209	-0.191357	0.0332704	26.6545	26.6545	-10.964	1.90626	-0.000351169	-0.295709	0.00311866	-0.14803	2.77131	6.5025	0.936527	0.763372	177.782	1307231	152.569	2195462	14390	34.6238	0.51098	131.873	2814893	51.3593	18.5325	0.344477	42.6307	152.867	24.3708	7
219	12689.9	151603	3	3510	8.44543	2.31445	2.31445	-0.393979	1.24319	132.608	132.608	-22.5733	71.2295	0.576324	0.576324	-0.378608	-0.0281408	33.0209	33.0209	-21.6926	-1.61235	0.0331748	-9.28408	-0.0129933	-4.62545	2.32141	4.54005	2.10298	1.6858	163.797	574928	157.632	797773	5061	12.1773	0.693539	140.508	27019	0.462683	0.199311	18.2532	39.9352	156.276	28.1235	3
220	12689.9	151603	4	3123	7.51426	1.75612	1.75612	-0.272042	0.611434	100.618	100.618	-15.5868	35.0326	0.549182	0.549182	-0.191357	0.167495	31.4658	31.4658	-10.964	9.59675	0.0746248	0.0141894	0.00115721	0.0444071	2.03231	4.05821	0.99848	1.01	178.902	558710	162.687	769346	4729	11.3785	0.660393	-1000	-1000	-1000	-1000	-1000	38.7229	154.223	24.1875	4
221	12689.9	151603	7	11130	26.7799	2.56693	2.56693	-1.55159	0.822398	147.074	147.074	-88.8995	47.1199	0.723936	0.723936	-0.0576707	0.139565	41.4785	41.4785	-3.30429	7.99648	0.156498	-0.0121127	-0.00157251	0.0721925	1.95964	6.30605	1.28912	1.01738	174.877	1946384	164.398	2964591	18033	43.3893	0.617202	149.818	2888573	46.391	23.6732	0.577266	40.224	147.157	20.8148	7
222	12689.9	151603	5	8449	20.3292	2.67164	2.67164	-0.50719	0.407004	153.074	153.074	-29.0599	23.3196	0.556563	0.556563	-0.0338976	0.254819	31.8887	31.8887	-1.94219	14.6001	0.301947	0.0603357	0.0200304	0.181141	1.95345	7.8249	0.862665	0.863338	184.564	1559380	170.399	2381321	13975	33.6253	0.60458	148.289	1983662	32.1865	16.4767	0.631605	39.0326	141.824	18.4997	5
223	12689.9	151603	5	5543	13.337	-0.290335	0.12471	-0.290335	-0.0696288	-16.635	7.14537	-16.635	-3.98944	0.183068	0.183068	-0.0857318	0.0832506	10.489	10.489	-4.91207	4.76991	0.0538352	0.00535855	0.000358326	0.0295969	1.67395	6.72896	0.683298	0.685323	162.351	899909	135.02	1472128	10903	26.2338	0.508392	-1000	-1000	-1000	-1000	-1000	31.3873	139.439	37.2223	5
224	12689.9	151603	4	3321	7.99067	3.0287	3.0287	-0.290335	0.579554	173.532	173.532	-16.635	33.206	0.183068	0.183068	-0.163923	0.00450692	10.489	10.489	-9.3921	0.258227	0.186632	0.0162763	0.0033182	0.101454	1.15734	5.52305	0.565521	0.666605	178.22	591870	152.527	909518	5963	14.3476	0.556934	-1000	-1000	-1000	-1000	-1000	30.7859	135.795	38.5364	4
225	12689.9	151603	3	2015	4.8483	2.99496	2.99496	-0.201739	1.88021	171.599	171.599	-11.5588	107.728	-0.226051	0.102765	-0.226051	-0.0798346	-12.9518	5.88803	-12.9518	-4.57418	0.000166514	-0.226898	-3.28727e-07	-0.113366	1.01441	4.79311	0.683145	0.67985	149.3	300840	124.81	496744	3980	9.57629	0.506281	133.094	6564	0.118665	0.11698	40.857	31.2052	133.148	42.1631	3
226	12689.9	151603	4	3344	8.04601	2.99496	2.99496	-0.178121	0.870198	171.599	171.599	-10.2056	49.8587	-0.226051	0.13058	-0.226051	-0.0722659	-12.9518	7.48168	-12.9518	-4.14053	-0.0619149	-0.134651	0.00898653	-0.0982828	1.32256	4.23027	0.796894	0.719326	146.713	490609	132.222	706065	5340	12.8486	0.626217	-1000	-1000	-1000	-1000	-1000	31.1504	128.248	43.8378	4
227	12689.9	151603	4	4922	11.8428	3.07279	3.07279	-0.178121	0.884999	176.058	176.058	-10.2056	50.7067	-0.0955968	0.0118201	-0.0955968	-0.0295236	-5.47729	0.677242	-5.47729	-1.69158	-0.00127514	-0.00617709	8.62385e-06	-0.00372612	1.55624	5.19383	0.731736	0.731222	152.767	751919	141.282	1029663	7288	17.5357	0.675357	-1000	-1000	-1000	-1000	-1000	31.1432	125.875	47.5409	4
228	12689.9	151603	3	2863	6.88868	3.04516	3.04516	-0.0662314	0.982712	174.475	174.475	-3.79478	56.3053	-0.0573388	0.0239313	-0.0573388	-0.0208221	-3.28527	1.37116	-3.28527	-1.19302	0.00128532	-1.23669	0.000120052	-0.617704	1.46856	4.07251	1.14303	1.12414	147.144	421274	136.927	546200	3989	9.59795	0.717724	131.712	23573	0.430629	0.293232	15.9968	31.1804	124.266	50.4211	3
229	12689.9	151603	4	6776	16.3038	3.00368	3.00368	-0.0662314	2.19999	172.098	172.098	-3.79478	126.05	0.143433	0.143433	-0.0646011	0.0323626	8.21812	8.21812	-3.70137	1.85424	-0.00695094	-0.0271795	0.00020473	-0.0170652	1.45739	5.30092	1.00035	0.976246	145.196	983845	133.622	1306284	9776	23.5221	0.693126	-1000	-1000	-1000	-1000	-1000	30.5711	121.639	52.8593	4
230	12689.9	151603	4	12464	29.9897	2.88912	2.88912	-0.0417361	0.768344	165.534	165.534	-2.3913	44.0228	0.161291	0.161291	-0.0587221	0.0974005	9.24131	9.24131	-3.36453	5.58064	0.00787213	0.000802703	7.5816e-06	0.00433742	1.72692	7.27448	1.10172	1.10546	146.123	1821272	134.082	2354749	17562	42.256	0.709714	-1000	-1000	-1000	-1000	-1000	30.7047	120.727	58.0141	4
231	12689.9	151603	7	14273	34.3423	3.07279	3.07279	-0.156321	1.60594	176.058	176.058	-8.95653	92.0136	0.173606	0.173606	-0.0646011	0.0477434	9.94691	9.94691	-3.70137	2.7355	0.0104105	-0.0367991	-0.000308299	-0.0131943	1.48928	7.98776	1.10015	1.02743	151.131	2157091	137.937	2754184	19967	48.0427	0.71483	130.83	2902594	53.382	35.8442	0.643332	29.4355	120.688	48.5241	7
232	12689.9	151603	6	9218	22.1795	-2.55498	2.51736	-2.55498	0.715467	-146.39	144.234	-146.39	40.9933	-0.183753	0.14635	-0.183753	-0.00697078	-10.5283	8.38523	-10.5283	-0.399396	0.00479561	-0.0214294	-7.85095e-05	-0.0083169	1.4021	6.9965	1.16233	0.783056	149.761	1380498	136.231	1860374	13656	32.8578	0.675015	123.658	1804588	35.1133	25.0434	0.631655	29.9234	124.812	43.9619	6
233	12689.9	151603	7	7456	17.9399	3.0287	3.0287	0.148805	2.22029	173.532	173.532	8.5259	127.213	-0.183753	0.151428	-0.183753	-0.0325742	-10.5283	8.6762	-10.5283	-1.86636	-0.00129354	-0.135606	0.00131986	-0.06845	1.43462	6.59638	0.716894	0.787786	156.214	1164734	135.196	1545962	11435	27.5138	0.652033	125.409	2108243	40.4487	28.1948	0.443522	30.6413	129.58	40.0322	7
234	12689.9	151603	6	9483	22.8171	2.94841	2.94841	-0.218413	0.458622	168.932	168.932	-12.5142	26.2771	0.159318	0.159318	-0.103883	0.0535283	9.12826	9.12826	-5.95203	3.06695	0.0951251	0.00215525	0.000376338	0.0486402	1.50829	7.92689	0.958359	0.948858	173.249	1642917	153.044	2242710	14654	35.2591	0.647127	136.954	2346253	41.2207	27.3294	0.553534	30.5023	134.037	35.6233	6
235	12689.9	151603	5	13404	32.2514	-0.24131	0.142898	-0.24131	-0.06919	-13.826	8.18746	-13.826	-3.96429	0.213712	0.213712	0.0517267	0.111642	12.2448	12.2448	2.96372	6.3966	0.131986	0.0704324	0.0101727	0.101209	1.63208	8.11863	1.10082	1.10008	172.312	2309665	154.69	3395909	21953	52.8212	0.610577	139.335	2387945	41.2362	25.2661	0.782114	30.3046	133.117	30.3933	5
236	12689.9	151603	6	12449	29.9536	2.93177	2.93177	-0.139277	0.437513	167.978	167.978	-7.98001	25.0677	0.164846	0.164846	-0.101953	0.0619762	9.44496	9.44496	-5.84147	3.55097	0.0244001	-0.0396093	-0.000890385	-0.00760461	1.40547	7.39926	0.950075	0.960598	160.499	1998048	142.571	2493423	17489	42.0804	0.711819	134.67	2503750	44.7337	31.8283	0.669598	29.6523	128.405	34.8454	6
237	12689.9	151603	6	12911	31.0652	2.97344	2.97344	-0.174546	0.86015	170.366	170.366	-10.0008	49.283	0.207197	0.207197	-0.152865	0.0637118	11.8715	11.8715	-8.7585	3.65041	0.101447	0.00998093	0.00117949	0.0557138	1.51984	7.87786	0.928657	0.881561	159.797	2063145	140.783	2680358	19039	45.8098	0.678134	128.377	2840342	53.2351	35.0267	0.583548	28.561	123.973	38.8174	6
238	12689.9	151603	6	17147	41.2575	-2.55498	1.17549e-38	-2.55498	-0.578053	-146.39	6.73509e-37	-146.39	-33.12	0.295002	0.295002	0.0840368	0.153173	16.9024	16.9024	4.81495	8.77618	0.139559	0.0711592	0.0109256	0.105359	1.64307	9.21319	0.701033	0.701863	157.835	2706394	137.902	3755345	27232	65.523	0.629664	125.382	3842204	73.7324	44.8747	0.559557	27.0288	118.093	43.3434	6
239	12689.9	151603	6	26481	63.716	-0.259658	1.17549e-38	-0.259658	-0.143898	-14.8773	6.73509e-37	-14.8773	-8.24477	0.253078	0.253078	0.0724462	0.152949	14.5003	14.5003	4.15086	8.76331	0.0782192	0.0293173	0.00254674	0.0537683	1.83694	9.83171	1.24338	1.24464	153.851	4074128	136.97	5238289	38244	92.0191	0.692422	124.167	5795259	112.3	61.1343	0.567374	27.0421	113.315	48.6669	6
240	12689.9	151603	6	29620	71.2688	-0.135633	1.17549e-38	-0.135633	-0.110189	-7.77122	6.73509e-37	-7.77122	-6.31334	0.202835	0.202835	0.04806	0.126218	11.6216	11.6216	2.75364	7.23178	0.0933714	0.0494465	0.00521853	0.0714089	1.79439	12.4207	0.965699	0.966747	157.343	4660494	135.166	6381479	47212	113.597	0.627383	117.331	5970597	122.439	68.2343	0.582077	28.1319	108.61	57.3889	6
241	12689.9	151603	7	39356	94.6946	1.43109	1.43109	-0.227748	0.149032	81.9953	81.9953	-13.049	8.53888	0.316752	0.316752	-0.0507197	0.15002	18.1485	18.1485	-2.90603	8.59553	0.0720822	0.0150057	0.0013971	0.0435439	2.33862	11.6595	1.57355	1.50511	160.519	6317385	140.101	8478214	60515	145.605	0.650351	121.205	8645826	171.632	73.3904	0.551729	30.3631	114.281	63.3715	7
242	12689.9	151603	6	20098	48.3579	2.97339	2.97339	-0.132585	0.444025	170.363	170.363	-7.59654	25.4407	0.202835	0.202835	-0.0587221	0.0990478	11.6216	11.6216	-3.36453	5.67502	0.0615472	0.0141183	0.00104862	0.0378327	1.63276	8.95942	1.11729	1.12346	147.445	2963354	134.171	3852715	28715	69.0913	0.699913	126.15	3717507	70.9055	43.4268	0.682005	29.0981	116.472	55.0772	6
243	12689.9	151603	5	24859	59.8133	1.26046	1.26046	-0.151145	0.321007	72.2189	72.2189	-8.65998	18.3924	0.295201	0.295201	-0.0933825	0.101067	16.9138	16.9138	-5.35042	5.79073	0.0291902	-0.0138484	-0.000418914	0.00767089	2.51006	8.37614	1.88769	1.92303	166.375	4135908	151.889	5162408	33988	81.7787	0.731405	-1000	-1000	-1000	-1000	-1000	31.505	122.063	63.7212	5
244	12689.9	151603	3	5490	13.2095	-0.227129	1.17549e-38	-0.227129	-0.117448	-13.0135	6.73509e-37	-13.0135	-6.72927	0.242674	0.242674	0.138707	0.194213	13.9042	13.9042	7.9473	11.1276	2.19695	-0.00236838	-0.000364673	1.09729	1.6346	5.57814	0.44139	0.488337	174.837	959857	157.251	1275303	8110	19.5135	0.676942	139.635	20793	0.358293	0.219193	36.8679	32.0629	136.749	61.2928	3
245	12689.9	151603	5	9573	23.0336	-0.272163	0.103406	-0.272163	-0.10294	-15.5938	5.9247	-15.5938	-5.89803	0.306353	0.306353	0.0270619	0.159054	17.5527	17.5527	1.55053	9.11312	0.055136	0.0213461	0.00135002	0.038241	2.08415	6.70055	1.42703	1.47708	179.89	1722089	155.265	2268264	14609	35.1508	0.655281	-1000	-1000	-1000	-1000	-1000	32.0165	133.04	63.793	5
246	12689.9	151603	6	16053	38.6252	1.22027	1.22027	-0.375419	0.026245	69.9163	69.9163	-21.5099	1.50373	0.195317	0.195317	0.0718376	0.147666	11.1908	11.1908	4.11599	8.46065	0.136089	0.0452817	0.00703454	0.0906853	1.92282	7.64421	1.31977	1.31759	177.934	2856376	161.956	3471206	21433	51.57	0.748985	145.234	3614425	59.8804	31.142	0.645039	34.9455	133.238	69.3463	6
247	12689.9	151603	7	16394	39.4457	-2.50006	1.89368	-2.50006	0.351364	-143.243	108.5	-143.243	20.1317	0.242327	0.242327	0.0454665	0.115102	13.8843	13.8843	2.60504	6.59484	0.0370358	0.00797702	0.00039921	0.0225064	1.71269	9.29789	4.06652	1.194	172.451	2827164	159.189	3624735	22770	54.787	0.719982	138.611	3870395	67.1849	39.2278	0.587121	35.1934	127.051	70.7409	7
248	12689.9	151603	6	18956	45.6101	-1.52182	1.40998	-1.52182	-0.0797478	-87.1941	80.7857	-87.1941	-4.56921	0.299478	0.299478	0.0270619	0.176749	17.1588	17.1588	1.55053	10.127	0.259297	0.0436163	0.0129425	0.151456	2.23688	8.8607	1.79743	1.65003	182.029	3450551	169.101	4286547	25349	60.9923	0.747801	146.488	3941259	64.7361	28.9403	0.704554	32.6868	128.109	66.9968	6
249	12689.9	151603	7	42201	101.54	-2.50006	1.59743	-2.50006	-0.00813542	-143.243	91.5261	-143.243	-0.466125	0.295201	0.295201	0.0856719	0.188845	16.9138	16.9138	4.90864	10.82	0.200383	0.0160864	0.0039747	0.108235	3.2479	13.2586	10.0877	2.14601	167.192	7055688	152.109	9292977	61094	146.999	0.690755	121.738	9467647	187.124	57.6138	0.542635	32.3536	117.91	68.3826	7
250	12689.9	151603	3	6740	16.2171	0.190728	0.190728	-0.0872854	0.0533208	10.9279	10.9279	-5.00108	3.05505	0.306353	0.306353	-0.0933825	0.170816	17.5527	17.5527	-5.35042	9.78704	3.8641	-0.00656819	-0.000787803	1.92876	2.09351	5.75459	1.53138	1.48623	185.852	1252641	164.593	1753904	10656	25.6394	0.632508	165.903	81610	1.1836	0.565365	13.7016	32.0071	126.92	64.0317	3
251	12689.9	151603	5	15967	38.4183	3.00196	3.00196	-1.35808	1.90381	171.999	171.999	-77.8122	109.08	0.180504	0.180504	0.0439963	0.0842455	10.3421	10.3421	2.5208	4.82691	0.00981422	-0.00458284	-4.37302e-05	0.00261569	1.74469	8.19239	1.15279	1.20193	165.957	2649831	152.098	3316040	21802	52.4579	0.732364	134.73	2515368	44.9212	25.7473	0.855237	36.0651	121.219	72.5793	5
252	12689.9	151603	6	31056	74.724	3.006	3.006	-1.89776	0.622878	172.231	172.231	-108.734	35.6883	0.235794	0.235794	0.0353373	0.112496	13.51	13.51	2.02468	6.44556	0.0516781	0.00798706	0.000513821	0.0298326	2.52276	11.3317	1.40951	1.41047	160.505	4984637	140.729	6523919	46358	111.542	0.669917	114.272	5597129	117.853	46.7158	0.634045	35.304	113.597	72.5537	6
253	12689.9	151603	6	10183	24.5014	3.00294	3.00294	-0.190322	0.938554	172.056	172.056	-10.9046	53.7752	0.100977	0.100977	0.0353373	0.0738728	5.78557	5.78557	2.02468	4.2326	0.0804025	0.0336115	0.00298113	0.057007	1.36521	7.65331	0.750871	0.761053	164.166	1671705	148.24	2127695	14353	34.5348	0.709468	133.351	2471245	44.5895	32.6612	0.549487	39.3681	118.695	76.7486	6
254	12689.9	151603	5	6202	14.9227	2.98393	2.98393	-0.06862	0.78902	170.967	170.967	-3.93164	45.2075	0.121919	0.121919	0.0439963	0.0762638	6.98545	6.98545	2.5208	4.3696	0.141084	0.076857	0.0119674	0.108971	1.38392	6.37063	0.905283	0.894091	172.109	1067417	151.089	1438365	9520	22.9061	0.651471	133.758	1384338	24.9022	17.9939	0.59925	38.0522	125.33	74.7448	5
255	12689.9	151603	6	7226	17.3865	1.1081	1.1081	-0.0796139	0.132164	63.4896	63.4896	-4.56154	7.57244	0.119119	0.119119	0.0364305	0.0810324	6.82504	6.82504	2.08732	4.64282	0.0935689	0.030313	0.00309779	0.061941	1.20125	6.81111	0.778491	0.780134	168.661	1218742	153.185	1541957	10066	24.2198	0.717862	138.409	1607647	27.9474	23.2653	0.622116	39.117	129.603	74.9658	6
256	12689.9	151603	6	8035	19.333	1.11215	1.11215	-0.133814	0.114306	63.7215	63.7215	-7.667	6.54926	0.136503	0.136503	0.0364305	0.0895105	7.82102	7.82102	2.08732	5.12857	0.0945259	0.0515638	0.00540254	0.0730448	1.32245	6.59949	0.917411	0.917293	168.672	1355280	153.962	1743162	11322	27.2419	0.70968	141.769	2066080	35.0654	26.5156	0.551342	38.2613	133.971	73.0613	6
257	12689.9	151603	5	4672	11.2413	-0.0995259	1.17549e-38	-0.0995259	-0.0668023	-5.70241	6.73509e-37	-5.70241	-3.82749	0.0998104	0.0998104	0.0174148	0.0561289	5.71872	5.71872	0.997796	3.21595	0.0559821	0.0340795	0.00211989	0.0450308	1.19088	5.53131	0.753958	0.753963	165.28	772188	147.066	1030637	7008	16.862	0.666667	134.62	858934	15.352	12.8914	0.732237	41.4392	134.472	75.8871	5
258	12689.9	151603	6	5289	12.7259	-0.089586	1.17549e-38	-0.089586	-0.0669073	-5.1329	6.73509e-37	-5.1329	-3.8335	0.0903575	0.0903575	0.0395051	0.0613481	5.1771	5.1771	2.26348	3.51499	0.0601785	0.0309847	0.00206122	0.0455816	1.13214	5.96371	0.941155	0.940907	164.994	872651	148.887	1142112	7671	18.4572	0.68948	136.508	1244836	21.9416	19.3806	0.57999	40.7392	138.117	74.1421	6
259	12689.9	151603	6	5681	13.6691	-0.202849	1.17549e-38	-0.202849	-0.0903552	-11.6224	6.73509e-37	-11.6224	-5.17697	0.0856189	0.0856189	0.0320369	0.0553524	4.9056	4.9056	1.83558	3.17146	0.0422385	0.00573887	0.000288011	0.0239887	1.26345	5.95303	0.975191	1.0023	169.934	965397	151.741	1217872	8026	19.3114	0.707825	136.512	1196379	21.0868	16.6899	0.648229	40.9849	142.035	72.83	6
260	12689.9	151603	6	2963	7.12929	-1.55616	0.00706745	-1.55616	-0.356351	-89.1615	0.404935	-89.1615	-20.4174	0.0856189	0.0856189	-0.0793489	0.0142652	4.9056	4.9056	-4.54635	0.817336	0.0867009	0.0355319	0.00338583	0.0611164	1.04831	4.75417	0.898815	0.921984	169.139	501160	154.277	612324	3969	9.54983	0.746536	132.675	769286	13.9512	13.3083	0.511016	43.6696	140.781	75.9556	6
261	12689.9	151603	7	4633	11.1475	2.9992	2.9992	-0.297243	0.77358	171.842	171.842	-17.0308	44.3229	-0.193228	0.0553339	-0.193228	-0.0167609	-11.0711	3.1704	-11.0711	-0.96033	0.00782799	-0.0165632	-0.000127097	-0.00436759	1.15556	5.50316	0.804013	0.79819	166.448	771155	151.511	942094	6218	14.9612	0.745095	131.071	1294500	23.7634	20.5645	0.469102	44.1309	136.391	77.6283	7
262	12689.9	151603	5	3016	7.25681	2.6286	2.6286	-0.297243	0.990781	150.608	150.608	-17.0308	56.7676	-0.160501	0.0553339	-0.160501	-0.0543942	-9.19605	3.1704	-9.19605	-3.11656	-0.0265977	-0.132782	0.00398028	-0.07969	1.14186	4.4153	0.888974	0.966454	171.179	516275	151.013	651925	4317	10.3872	0.698633	135.491	528563	9.38645	8.22033	0.773116	45.6622	139.828	77.8854	5
263	12689.9	151603	6	2896	6.96808	3.0116	3.0116	-0.227428	1.69946	172.552	172.552	-13.0307	97.3717	-0.193228	0.0876089	-0.193228	-0.0490921	-11.0711	5.01962	-11.0711	-2.81277	-0.0701535	-0.30026	0.0241304	-0.185207	1.1339	5.10098	0.690381	0.686929	166.375	481821	135.45	618328	4565	10.9839	0.634392	119.844	760679	15.2722	13.4687	0.45626	47.3431	138.274	80.0569	6
264	12689.9	151603	6	5628	13.5416	3.0446	3.0446	-0.305371	1.02242	174.443	174.443	-17.4965	58.5804	-0.20393	0.0876089	-0.20393	-0.0775179	-11.6844	5.01962	-11.6844	-4.44145	-0.0103976	-0.179879	0.00249407	-0.0951383	1.34799	6.29712	0.739702	0.736712	163.889	922370	144.283	1159600	8037	19.3379	0.700261	121.239	1358402	26.9588	19.9992	0.502306	46.3227	133.249	80.4637	6
265	12689.9	151603	6	6886	16.5684	3.0446	3.0446	-0.0962874	0.870843	174.443	174.443	-5.51686	49.8956	-0.114377	0.0861761	-0.114377	0.0302634	-6.55332	4.93753	-6.55332	1.73396	0.0357146	0.0218569	0.000852664	0.0287858	1.20903	6.39689	0.649405	0.649097	166.022	1143227	149.35	1427044	9555	22.9903	0.72067	132.567	1518371	27.5587	22.7941	0.601206	42.8413	130.944	78.0344	6
266	12689.9	151603	7	8505	20.4639	2.43014	2.43014	0.0922526	1.26425	139.237	139.237	5.28569	72.4364	-0.278604	0.0927205	-0.278604	-0.0343802	-15.9628	5.31249	-15.9628	-1.96984	0.0244866	-0.0887486	-0.00195353	-0.032131	1.20844	6.92644	0.954176	0.755392	170.459	1449751	153.374	1791564	11681	28.1057	0.728105	134.347	2082934	37.3046	30.87	0.548563	45.0364	126.905	80.7146	7
267	12689.9	151603	6	8176	19.6723	2.42807	2.42807	-0.121357	0.364466	139.118	139.118	-6.95322	20.8824	0.121919	0.121919	-0.0442369	0.0628416	6.98545	6.98545	-2.53459	3.60056	0.0721147	0.0375664	0.00297331	0.0548406	1.17994	6.93273	0.807134	0.807878	168.505	1377694	153.257	1718471	11213	26.9796	0.729154	138.769	1744597	30.2494	25.6363	0.650338	41.074	125.016	77.7291	6
268	12689.9	151603	6	8127	19.5544	3.03029	3.03029	-0.190322	1.76708	173.623	173.623	-10.9046	101.246	-0.142779	0.0928698	-0.142779	0.00610001	-8.18065	5.32105	-8.18065	0.349505	0.0419941	0.0265154	0.00121396	0.0342547	1.19245	7.31316	0.651225	0.631598	164.575	1337502	147.269	1658539	11262	27.0975	0.72163	133.369	1775410	32.0302	26.8608	0.610499	42.8957	120.475	79.8058	6
269	12689.9	151603	5	5790	13.9313	2.39142	2.39142	0.0922526	0.738421	137.018	137.018	5.28569	42.3084	-0.316688	0.0927205	-0.316688	-0.104126	-18.1449	5.31249	-18.1449	-5.96598	-0.0663808	-0.181017	0.0131703	-0.123699	1.09865	6.32824	1.0837	0.818058	163.621	947365	145.717	1207557	8287	19.9394	0.698685	129.533	954065	17.722	16.1307	0.786106	46.2597	121.956	82.4738	5
270	12689.9	151603	6	8811	21.2002	2.91503	2.91503	-0.295611	0.446531	167.019	167.019	-16.9372	25.5843	-0.340357	0.0404963	-0.340357	-0.151591	-19.501	2.32027	-19.501	-8.68555	-0.029039	-0.146742	0.00510325	-0.0878907	1.23648	6.86983	0.835297	0.796746	155.611	1371088	139.269	1760643	12642	30.418	0.696962	123.107	1673559	32.7095	26.4538	0.648135	45.8115	116.898	82.4432	6
271	12689.9	151603	7	12839	30.892	3.05002	3.05002	-0.198831	2.10713	174.753	174.753	-11.3922	120.729	-0.150136	0.0812019	-0.150136	0.0034075	-8.60216	4.65253	-8.60216	0.195235	0.0333947	0.00713796	0.000287703	0.0202663	1.55585	7.35199	0.926817	0.779018	158.306	2032488	137.122	2614099	19064	45.87	0.673468	116.62	3819453	78.8027	50.6493	0.392016	41.6441	113.546	79.0084	7
272	12689.9	151603	5	22098	53.1701	3.05002	3.05002	-0.353024	0.475146	174.753	174.753	-20.2268	27.2239	0.246078	0.246078	-0.00059802	0.0829716	14.0992	14.0992	-0.034264	4.75392	0.000680827	-0.00291401	-2.10149e-06	-0.00111659	1.98002	10.2458	1.12007	1.13757	151.362	3344794	134.841	4454479	33035	79.4857	0.668927	115.804	3463040	71.9528	36.3394	0.738958	37.3959	108.178	74.775	5
273	12689.9	151603	6	12408	29.8549	3.0383	3.0383	-0.205281	1.91171	174.082	174.082	-11.7617	109.533	-0.257956	0.0831143	-0.257956	-0.034411	-14.7798	4.7621	-14.7798	-1.97161	0.00705008	-0.0115337	-8.01405e-05	-0.00224183	1.33757	8.1352	0.817765	0.757616	154.701	1919530	137.442	2468454	17960	43.2136	0.690869	121.233	2983173	59.2071	44.2645	0.504246	42.5535	106.298	79.9264	6
274	12689.9	151603	6	11171	26.8786	2.93888	2.93888	-0.470927	0.304458	168.386	168.386	-26.9821	17.4442	-0.290104	1.17549e-38	-0.290104	-0.17445	-16.6218	6.73509e-37	-16.6218	-9.99527	-0.0281196	-0.182618	0.00588464	-0.105369	1.30469	6.77363	0.857381	0.866396	149.345	1668333	134.476	2019159	15015	36.1277	0.743989	122.598	2064738	40.5223	31.0589	0.663303	45.9675	110.97	83.0204	6
275	12689.9	151603	7	27930	67.2025	3.07139	3.07139	-0.544416	0.240988	175.978	175.978	-31.1928	13.8076	0.27035	0.27035	-0.0344385	0.108286	15.4899	15.4899	-1.97318	6.20431	0.0607174	0.0151633	0.00110954	0.0379404	1.79334	11.2679	1.32354	1.20491	159.499	4454799	140.136	5770942	41181	99.0858	0.678225	124.194	6972996	135.093	75.3306	0.497453	37.5579	101.279	75.0859	7
276	12689.9	151603	6	25757	61.974	-0.185339	1.17549e-38	-0.185339	-0.12788	-10.6191	6.73509e-37	-10.6191	-7.327	0.242501	0.242501	0.077809	0.146215	13.8943	13.8943	4.45813	8.37751	0.0496497	0.0281664	0.00155552	0.038908	1.5877	12.4038	0.842888	0.843059	164.701	4242213	144.369	5680214	39345	94.6682	0.654645	126.144	5920179	112.923	71.1238	0.548814	29.6518	101.846	61.759	6
277	12689.9	151603	5	26681	64.1973	-0.135633	1.17549e-38	-0.135633	-0.0945383	-7.77122	6.73509e-37	-7.77122	-5.41665	0.136935	0.136935	0.077809	0.0947417	7.84578	7.84578	4.45813	5.4283	0.0362982	0.0206356	0.000828556	0.0284669	1.62529	11.6696	1.24265	1.2423	153.475	4094875	140.146	5365363	38284	92.1153	0.696923	129.275	4303348	80.095	49.2805	0.801514	27.6878	99.7908	53.4681	5
278	12689.9	151603	6	36994	89.0114	-0.259482	1.17549e-38	-0.259482	-0.163908	-14.8672	6.73509e-37	-14.8672	-9.39121	0.257986	0.257986	0.0891907	0.16341	14.7815	14.7815	5.11025	9.36268	0.0670455	0.0387305	0.00287663	0.052888	1.78839	12.1359	1.22254	1.22218	158.508	5863857	142.35	7826096	54978	132.283	0.672887	128.327	7311494	137.089	76.655	0.649295	26.1009	104.504	47.6224	6
279	12689.9	151603	7	46456	111.778	-0.297223	1.17549e-38	-0.297223	-0.20475	-17.0296	6.73509e-37	-17.0296	-11.7313	0.295002	0.295002	0.150329	0.213271	16.9024	16.9024	8.6132	12.2196	0.132981	0.0511499	0.00771166	0.0920654	2.55022	12.8687	1.47605	1.4753	169.902	7892953	145.611	10279557	70596	169.861	0.658054	116.094	10841732	224.701	88.1105	0.497453	25.3401	108.516	40.628	7
280	12689.9	151603	5	19477	46.8637	-0.231861	1.17549e-38	-0.231861	-0.112306	-13.2846	6.73509e-37	-13.2846	-6.43463	0.231914	0.231914	0.0270861	0.160669	13.2877	13.2877	1.55192	9.20566	0.195475	0.086947	0.0186497	0.141211	1.71574	9.22775	1.09103	1.09105	167.169	3255946	146.7	4295672	29282	70.4555	0.665153	131.441	3171941	58.0641	33.8421	0.807103	26.4099	116.898	37.7004	5
281	12689.9	151603	6	13349	32.1191	-0.134224	1.17549e-38	-0.134224	-0.0725251	-7.69047	6.73509e-37	-7.69047	-4.15538	0.207197	0.207197	0.0169675	0.122911	11.8715	11.8715	0.972168	7.0423	0.0834856	-0.00391041	-4.27077e-05	0.0397876	1.5246	8.39818	0.821003	0.820987	163.148	2177869	140.105	2976679	21246	51.1201	0.628307	123.118	3269047	63.8874	41.9044	0.502746	28.0284	121.649	33.1849	6
282	12689.9	151603	6	12889	31.0123	-0.224001	0.0878361	-0.224001	-0.0994526	-12.8343	5.03264	-12.8343	-5.69821	0.149185	0.149185	0.0408408	0.11095	8.54767	8.54767	2.34	6.35695	0.0442173	0.0114234	0.0005851	0.0278204	1.22906	9.25442	0.681396	0.684746	158.839	2047276	139.212	2830459	20332	48.9209	0.633927	126.035	3409209	65.0844	52.9546	0.476494	28.5745	119.067	27.3988	6
283	12689.9	151603	6	11572	27.8434	-0.218931	1.17549e-38	-0.218931	-0.110526	-12.5438	6.73509e-37	-12.5438	-6.33269	0.190582	0.190582	0.0169675	0.118269	10.9195	10.9195	0.972168	6.77631	0.117907	0.0469066	0.00610325	0.0824067	1.5259	8.36456	0.821153	0.821074	172.235	1993105	149.897	2798420	18669	44.9196	0.619851	129.123	3234788	60.2778	39.503	0.461919	29.1921	127.264	29.2345	6
284	12689.9	151603	6	24465	58.8653	-0.311516	0.0878361	-0.311516	-0.114881	-17.8485	5.03264	-17.8485	-6.58221	0.201828	0.201828	0.0408408	0.138339	11.5639	11.5639	2.34	7.92625	0.066606	0.0265729	0.001988	0.0465894	1.54691	10.7234	0.816368	0.823017	156.942	3839576	137.795	5245316	38066	91.5908	0.6427	123.185	4972702	97.1287	62.7887	0.606055	26.9987	112.41	32.3528	6
285	12689.9	151603	7	42557	102.397	-0.278814	1.17549e-38	-0.278814	-0.162092	-15.9748	6.73509e-37	-15.9748	-9.28718	0.251222	0.251222	0.061372	0.133689	14.394	14.394	3.51636	7.65981	0.0280457	0.00834757	0.000271278	0.0181967	1.59401	13.9497	0.970143	0.972565	153.452	6530455	138.13	8437556	61084	146.974	0.696696	122.661	9679501	189.871	119.115	0.539295	27.6199	103.533	31.4759	7
286	12689.9	151603	6	39468	94.9641	-0.210041	1.17549e-38	-0.210041	-0.132973	-12.0345	6.73509e-37	-12.0345	-7.61879	0.222885	0.222885	0.0332154	0.115047	12.7703	12.7703	1.9031	6.59169	0.0337784	0.0193373	0.000715411	0.0265578	1.59703	13.1492	1.13047	1.12646	158.576	6258672	142.159	7982387	56151	135.105	0.70289	128.223	8005548	150.224	94.0646	0.632152	28.7322	92.7123	32.4602	6
287	12689.9	151603	6	33328	80.1906	-0.239866	1.17549e-38	-0.239866	-0.146789	-13.7433	6.73509e-37	-13.7433	-8.41036	0.240981	0.240981	0.0911912	0.14608	13.8072	13.8072	5.22487	8.36976	0.0559586	0.0253379	0.00157706	0.0406482	1.75456	13.564	0.85574	0.854526	168.973	5631539	144.805	7668451	52957	127.42	0.629341	124.123	7356150	142.597	81.2723	0.562357	27.625	92.2565	49.3418	6
288	12689.9	151603	6	19543	47.0225	-0.182822	1.17549e-38	-0.182822	-0.112192	-10.475	6.73509e-37	-10.475	-6.42814	0.185071	0.185071	0.0741055	0.113605	10.6038	10.6038	4.24593	6.50912	0.047663	0.0236135	0.00124498	0.0356383	1.224	9.92828	0.704777	0.704751	167.611	3275614	149.748	4207310	28096	67.6019	0.695579	136.922	4954113	87.0577	71.1254	0.54013	29.5671	92.6815	58.0141	6
289	12689.9	151603	6	25532	61.4327	-0.18822	1.17549e-38	-0.18822	-0.144562	-10.7842	6.73509e-37	-10.7842	-8.28279	0.27035	0.27035	0.0757694	0.163031	15.4899	15.4899	4.34127	9.34099	0.0927051	0.0282758	0.00296974	0.0604905	1.49957	11.4104	1.06109	1.06201	172.101	4394092	152.93	5841165	38195	91.9012	0.668464	138.186	5943809	103.494	69.0156	0.593586	31.9617	96.953	66.5673	6
290	12689.9	151603	6	33033	79.4808	0.49173	0.49173	-0.205627	-0.0310902	28.174	28.174	-11.7815	-1.78134	0.199399	0.199399	0.0614604	0.127888	11.4247	11.4247	3.52142	7.32744	0.106985	0.0625383	0.00734308	0.0847616	2.3138	11.8955	1.32045	1.31844	167.566	5535221	147.305	7257414	49268	118.544	0.670476	116.407	6466864	133.669	57.7701	0.594611	35.5114	93.3284	71.8067	6
291	12689.9	151603	6	29450	70.8598	-0.198444	1.17549e-38	-0.198444	-0.138066	-11.37	6.73509e-37	-11.37	-7.9106	0.199399	0.199399	0.0757694	0.144945	11.4247	11.4247	4.34127	8.30474	0.061373	0.0251307	0.001738	0.0432519	1.60642	10.225	0.894479	0.89566	170.995	5035799	148.971	6370590	42764	102.895	0.688663	132.239	6174858	112.353	69.94	0.630691	32.6006	88.0469	64.3493	6
292	12689.9	151603	7	32435	78.042	-0.278139	1.17549e-38	-0.278139	-0.153609	-15.9362	6.73509e-37	-15.9362	-8.80116	0.27614	0.27614	0.0741055	0.154728	15.8216	15.8216	4.24593	8.86524	0.0544065	0.0278886	0.00172189	0.0411475	1.8476	13.4873	0.844882	0.846014	172.103	5582171	145.323	7501848	51622	124.208	0.628317	116.413	9246322	191.11	103.437	0.408362	30.3665	83.6425	55.4329	7
293	12689.9	151603	7	30563	73.5378	-0.21814	1.17549e-38	-0.21814	-0.144405	-12.4985	6.73509e-37	-12.4985	-8.27382	0.221092	0.221092	0.095921	0.13671	12.6677	12.6677	5.49587	7.8329	0.11196	0.0579511	0.0073556	0.0849556	3.41924	9.83694	1.70674	1.71211	176.698	5400422	143.978	7164339	49760	119.728	0.614208	103.106	10419099	243.142	71.1099	0.302448	34.9317	80.3781	65.9256	7
294	12689.9	151603	6	20875	50.2274	3.08489	3.08489	-0.283422	0.379199	176.751	176.751	-16.2389	21.7265	0.175449	0.175449	0.0619659	0.108063	10.0525	10.0525	3.55038	6.19157	0.06879	0.0265288	0.00207145	0.0476594	1.73058	8.76477	1.27517	1.213	172.288	3596509	152.799	4619730	30234	72.7462	0.690448	134.403	4594656	82.2543	47.5298	0.610636	37.3767	85.187	71.7119	6
295	12689.9	151603	6	25116	60.4317	-0.242365	1.17549e-38	-0.242365	-0.147065	-13.8865	6.73509e-37	-13.8865	-8.4262	0.247295	0.247295	-0.120078	0.117096	14.169	14.169	-6.87997	6.70912	0.0718917	0.00634281	0.00055393	0.0391173	1.74768	9.97245	0.811051	0.804109	169.689	4261911	143.109	5834405	40769	98.0945	0.616056	125.838	5157930	98.6227	56.4305	0.612757	33.089	76.2418	58.1056	6
296	12689.9	151603	4	24172	58.1604	-0.179829	0.128933	-0.179829	-0.0531259	-10.3034	7.38732	-10.3034	-3.04389	-0.207813	0.195667	-0.207813	0.0115758	-11.9068	11.2109	-11.9068	0.663242	-0.00396244	-0.0327504	0.000144897	-0.0183564	2.0996	11.2019	1.3461	1.34719	168.836	4081114	143.787	5461041	37980	91.3838	0.63644	-1000	-1000	-1000	-1000	-1000	37.7041	72.5688	63.8862	4
297	12689.9	151603	3	16412	39.489	-0.160719	1.17549e-38	-0.160719	-0.120219	-9.20855	6.73509e-37	-9.20855	-6.88804	0.158526	0.158526	-0.0458062	0.0871013	9.0829	9.0829	-2.6245	4.99054	0.00116934	-0.894093	1.16315e-05	-0.446462	1.94481	9.3873	1.53941	1.53502	170.054	2790922	151.502	3737106	24667	59.3514	0.665342	145.941	60399	0.995786	0.512023	39.6561	39.5703	74.3576	68.4653	3
298	12689.9	151603	4	11388	27.4007	2.92758	2.92758	-0.199868	0.607249	167.738	167.738	-11.4516	34.7928	0.158526	0.158526	0.0707549	0.108729	9.0829	9.0829	4.05396	6.22972	0.102698	0.0205623	0.00230614	0.0616303	1.99482	8.30078	1.19969	1.22026	170.444	1941014	142.699	2895790	20293	48.8271	0.561179	-1000	-1000	-1000	-1000	-1000	38.868	79.1599	71.4711	4
299	12689.9	151603	4	6136	14.7639	3.08489	3.08489	2.82716	2.93357	176.751	176.751	161.984	168.081	0.248226	0.248226	0.0619659	0.125042	14.2223	14.2223	3.55038	7.16437	-0.00905974	-0.0263924	0.000261761	-0.017726	1.41186	8.0946	0.669227	0.692599	174.713	1072037	139.283	1674595	12023	28.9286	0.510355	-1000	-1000	-1000	-1000	-1000	41.2283	83.3804	75.8155	4
300	12689.9	151603	6	14385	34.6118	2.89465	2.89465	-0.283422	0.989205	165.851	165.851	-16.2389	56.6772	-0.171218	0.163455	-0.171218	0.059394	-9.81009	9.36525	-9.81009	3.40302	0.0670289	-0.0237993	-0.00148926	0.0216148	1.61432	9.09934	0.924437	0.873146	162.778	2341566	142.524	3096626	21727	52.2774	0.662079	127.15	3169236	59.9725	37.1502	0.577128	40.6174	88.6194	76.7851	6
301	12689.9	151603	6	16886	40.6295	2.55579	2.55579	-0.544416	1.37526	146.436	146.436	-31.1928	78.7966	-0.160434	0.157514	-0.160434	0.0036445	-9.19221	9.02489	-9.19221	0.208814	0.0305188	0.000403004	5.07976e-05	0.0154609	1.55873	8.64452	1.11792	0.922653	157.388	2657655	139.588	3566742	25552	61.4808	0.660848	122.756	3368781	66.0305	42.3618	0.615313	40.6785	94.3783	77.6306	6
302	12689.9	151603	6	12107	29.1307	3.07139	3.07139	-0.248824	1.34824	175.978	175.978	-14.2565	77.2483	-0.288335	0.067943	-0.288335	-0.0872481	-16.5204	3.89285	-16.5204	-4.99895	-0.00236166	-0.0717121	0.000217408	-0.0370369	1.25101	8.07031	0.791252	0.781338	157.294	1904357	138.553	2385462	17217	41.4259	0.7032	124.687	2672969	51.5808	41.2313	0.564759	43.7779	100.037	81.0298	6
303	12689.9	151603	5	11710	28.1755	2.55579	2.55579	-0.274175	0.488391	146.436	146.436	-15.7091	27.9828	-0.171182	0.0363962	-0.171182	-0.0916234	-9.80799	2.08535	-9.80799	-5.24963	-0.147221	-0.25316	0.0412537	-0.20019	2.23281	7.3911	1.14808	1.14894	155.802	1824446	128.986	2388299	18516	44.5514	0.632426	105.19	2085304	47.699	21.3627	0.590694	45.705	94.8168	82.8558	5
304	12689.9	151603	5	8358	20.1102	2.77521	2.77521	0.151865	1.69007	159.008	159.008	8.70121	96.834	0.163455	0.163455	-0.160434	-0.0373553	9.36525	9.36525	-9.19221	-2.1403	-0.11428	-0.293316	0.0377992	-0.203798	1.52423	6.474	1.38039	1.02617	166.643	1392803	144.652	1815958	12554	30.2062	0.665764	125.012	1431102	27.5443	18.071	0.730104	44.4841	90.5327	81.3747	5
305	12689.9	151603	6	11154	26.8377	-0.774167	1.17549e-38	-0.774167	-0.327051	-44.3565	6.73509e-37	-44.3565	-18.7387	0.717193	0.717193	-0.288335	0.119009	41.0922	41.0922	-16.5204	6.8187	-0.0151521	-0.151281	0.00283666	-0.0832163	1.55423	7.61512	1.17981	1.183	143.867	1604687	129.074	1967348	15242	36.6738	0.731794	112.427	2096210	44.862	28.8645	0.598228	47.3037	98.9589	86.3086	6
306	12689.9	151603	6	13092	31.5007	2.80898	2.80898	-0.873751	0.199646	160.943	160.943	-50.0622	11.4389	-0.257956	0.0970458	-0.257956	-0.0947325	-14.7798	5.56032	-14.7798	-5.42777	-0.0669424	-0.228117	0.0172161	-0.14753	1.82765	7.56892	1.05807	1.06459	147.442	1930308	124.961	2412372	19305	46.4498	0.678166	106.525	2655003	59.9692	32.8122	0.525282	46.911	104.948	84.6817	6
307	12689.9	151603	6	28088	67.5827	-0.230195	0.051881	-0.230195	-0.129725	-13.1892	2.97256	-13.1892	-7.4327	0.23961	0.23961	-0.0772981	0.125854	13.7286	13.7286	-4.42886	7.21089	0.0822194	0.028519	0.00289418	0.0553692	2.12826	10.753	1.1336	1.12834	183.02	5140674	152.165	7277159	47824	115.07	0.58732	122.353	7124845	140.112	65.8342	0.482347	57.6836	77.5095	41.2318	6
308	12689.9	151603	4	12473	30.0113	-0.297141	0.051881	-0.297141	-0.167756	-17.0249	2.97256	-17.0249	-9.61173	0.294204	0.294204	-0.0772981	0.155992	16.8567	16.8567	-4.42886	8.9377	0.118956	0.0165042	0.00216708	0.0677301	1.82776	8.99474	0.94263	0.949408	187.059	2333192	154.949	3401120	21950	52.814	0.568246	-1000	-1000	-1000	-1000	-1000	56.3535	71.9952	41.3415	4
309	12689.9	151603	5	20227	48.6683	-0.267657	1.17549e-38	-0.267657	-0.157669	-15.3356	6.73509e-37	-15.3356	-9.03379	0.294204	0.294204	0.0122364	0.146236	16.8567	16.8567	0.701092	8.37871	0.0805598	0.032401	0.00293756	0.0564804	1.77751	9.41017	0.924642	0.921306	183.59	3713467	160.11	4912180	30680	73.8193	0.659289	-1000	-1000	-1000	-1000	-1000	54.3859	74.1529	34.31	5
310	12689.9	151603	7	33692	81.0665	-0.230195	1.17549e-38	-0.230195	-0.126996	-13.1892	6.73509e-37	-13.1892	-7.27634	0.23961	0.23961	0.0122364	0.124467	13.7286	13.7286	0.701092	7.13142	0.0563479	0.016313	0.00111644	0.0363305	1.75874	11.5407	1.23396	1.23595	176.569	5948977	157.459	7792504	49489	119.076	0.680798	135.479	8722239	154.907	88.0785	0.523324	55.3951	81.1861	31.4102	7
311	12689.9	151603	5	29173	70.1933	0.143747	0.143747	-0.133215	-0.0618468	8.23609	8.23609	-7.63265	-3.54356	0.256069	0.256069	0.0690602	0.127592	14.6717	14.6717	3.95686	7.3105	0.082107	0.0446207	0.00412152	0.0633639	1.87159	11.4188	1.18809	1.18547	173.333	5056655	155.456	6390192	41106	98.9053	0.709702	130.879	4948594	90.9761	48.609	0.771557	52.7752	86.7748	22.8818	5
312	12689.9	151603	4	11894	28.6182	-0.297141	1.17549e-38	-0.297141	-0.20918	-17.0249	6.73509e-37	-17.0249	-11.9852	0.262022	0.262022	0.0918545	0.180911	15.0128	15.0128	5.26287	10.3654	0.147524	0.0193837	0.00312904	0.083454	1.95746	9.39939	1.04205	0.978932	188.947	2247331	150.668	3498050	23217	55.8625	0.512297	-1000	-1000	-1000	-1000	-1000	56.6201	71.4241	49.6165	4
313	12689.9	151603	5	32119	77.2817	0.30467	0.30467	-0.153257	-0.0267437	17.4563	17.4563	-8.78096	-1.5323	0.413791	0.413791	0.0369634	0.154186	23.7085	23.7085	2.11785	8.83419	0.0270376	0.0100059	0.000297402	0.0185218	1.56487	12.9293	0.568319	0.565082	149.928	4815528	130.079	6745265	51855	124.769	0.6194	119.44	4686811	94.4151	60.3341	0.818531	30.7668	97.1292	23.2169	5
314	12689.9	151603	6	31968	76.9183	-0.455745	1.17549e-38	-0.455745	-0.185853	-26.1122	6.73509e-37	-26.1122	-10.6486	0.363998	0.363998	0.0737949	0.183202	20.8556	20.8556	4.22814	10.4967	0.0720786	0.00608885	0.00055782	0.0390837	1.73921	12.7258	1.05238	1.03094	169.744	5426378	151.323	7040628	46527	111.949	0.687085	132.715	6605068	119.749	68.8526	0.642331	32.4093	89.5103	22.8942	6
315	12689.9	151603	6	34553	83.1381	-0.232123	1.17549e-38	-0.232123	-0.122375	-13.2996	6.73509e-37	-13.2996	-7.01156	0.238279	0.238279	0.0332154	0.118353	13.6524	13.6524	1.9031	6.7811	0.0508996	0.0185792	0.001043	0.0347394	1.86878	11.4962	1.13802	1.13821	170.023	5874801	151.487	7543462	49796	119.814	0.693891	128.324	7372312	138.233	73.9694	0.601436	30.7086	83.8565	31.7074	6
316	12689.9	151603	7	44951	108.157	-0.278139	1.17549e-38	-0.278139	-0.182843	-15.9362	6.73509e-37	-15.9362	-10.4761	0.27614	0.27614	0.0866368	0.186719	15.8216	15.8216	4.96392	10.6982	0.0836763	0.013289	0.00147384	0.0484827	2.59238	13.4098	1.50532	1.50592	175.248	7877586	144.959	10679834	73675	177.27	0.610126	109.652	13587061	298.142	115.007	0.362769	28.095	86.2842	42.3076	7
317	12689.9	151603	6	26752	64.3681	-0.26834	1.17549e-38	-0.26834	-0.186763	-15.3748	6.73509e-37	-15.3748	-10.7007	0.27555	0.27555	0.120828	0.183048	15.7879	15.7879	6.92294	10.4879	0.0754993	0.0318277	0.00268095	0.0536635	1.75839	11.2154	0.824189	0.822599	177.52	4749012	150.994	6377213	42235	101.622	0.633408	126.373	5898723	112.31	63.8711	0.573129	30.0051	78.262	48.0568	6
318	12689.9	151603	4	14376	34.5902	-0.236977	1.17549e-38	-0.236977	-0.171574	-13.5778	6.73509e-37	-13.5778	-9.83046	0.282037	0.282037	0.142261	0.203853	16.1595	16.1595	8.15098	11.6799	0.0776647	0.025323	0.00215176	0.0514939	1.63914	8.33453	0.980009	0.948123	182.856	2628736	158.842	3386664	21321	51.3005	0.674265	-1000	-1000	-1000	-1000	-1000	30.7324	73.1224	43.91	4
319	12689.9	151603	6	25762	61.9861	-0.26834	1.17549e-38	-0.26834	-0.163543	-15.3748	6.73509e-37	-15.3748	-9.37033	0.27555	0.27555	0.105096	0.158162	15.7879	15.7879	6.02158	9.06199	0.0826963	0.0367076	0.00340685	0.059702	1.97412	9.95754	0.968528	0.967376	179.494	4624119	154.863	6118650	39510	95.0652	0.652037	128.115	5903522	110.873	56.163	0.559074	30.2452	77.9845	38.5766	6
320	12689.9	151603	4	10992	26.4479	3.06828	3.06828	-0.228873	0.643291	175.8	175.8	-13.1135	36.8579	0.246408	0.246408	0.0836532	0.141386	14.1182	14.1182	4.79297	8.1008	0.0799066	0.0178078	0.00155961	0.0488572	1.50406	7.43105	1.00644	0.992399	184.427	2027224	163.333	2558778	15666	37.694	0.701647	-1000	-1000	-1000	-1000	-1000	31.8948	72.6068	36.8422	4
321	12689.9	151603	6	18287	44.0004	2.87042	2.87042	-0.228873	0.367785	164.463	164.463	-13.1135	21.0725	0.187149	0.187149	0.0512763	0.0902474	10.7228	10.7228	2.93792	5.1708	0.078237	0.0259762	0.00231014	0.0521066	1.56186	9.14962	0.871504	0.87819	177.615	3248053	160.846	4317580	26843	64.5871	0.681258	146.301	3678056	60.4904	38.7297	0.727396	32.6468	76.6775	31.1598	6
322	12689.9	151603	4	14075	33.8659	-0.239464	1.17549e-38	-0.239464	-0.192206	-13.7203	6.73509e-37	-13.7203	-11.0126	0.282037	0.282037	0.147067	0.198338	16.1595	16.1595	8.4263	11.3639	0.0824684	0.0322864	0.00290941	0.0573774	1.76009	8.73948	0.864729	0.839441	184.699	2599635	157.125	3471682	22095	53.1629	0.637022	-1000	-1000	-1000	-1000	-1000	31.7234	72.3751	52.0359	4
323	12689.9	151603	3	10851	26.1086	-0.239464	0.128933	-0.239464	-0.072018	-13.7203	7.38732	-13.7203	-4.12633	-0.207813	0.207213	-0.207813	-0.040226	-11.9068	11.8724	-11.9068	-2.30478	1.25801	-0.00145778	0.000321871	0.628278	1.7784	8.02572	0.989538	0.977325	176.07	1910538	153.208	2539415	16575	39.8812	0.654661	63.3199	19836	0.753752	0.423837	34.6383	35.0775	70.3495	58.8929	3
324	12689.9	151603	3	5667	13.6354	3.06828	3.06828	2.81786	2.91885	175.8	175.8	161.451	167.238	0.130384	0.130384	0.0187181	0.0667929	7.47047	7.47047	1.07247	3.82695	0.00114313	-1.32807	-8.04027e-05	-0.663466	1.28708	6.99762	0.846103	0.748791	192.712	1092100	172.697	1375706	7966	19.167	0.711398	105.029	3781	0.086619	0.0672986	157.418	34.0689	72.2228	31.3897	3
325	12689.9	151603	3	8531	20.5265	2.81786	2.81786	-0.0878089	0.895206	161.451	161.451	-5.03108	51.2915	0.0571085	0.0571085	0.0187181	0.0432773	3.27208	3.27208	1.07247	2.47961	0.724459	-0.000718793	2.27727e-05	0.36187	1.5009	7.4057	1.05944	1.051	191.9	1637100	172.514	2150899	12468	29.9993	0.684232	144.38	20939	0.348949	0.232493	58.8237	34.7159	76.4978	26.3628	3
326	12689.9	151603	6	21718	52.2558	-0.177355	1.17549e-38	-0.177355	-0.115383	-10.1617	6.73509e-37	-10.1617	-6.61096	0.291409	0.291409	0.0571085	0.139478	16.6965	16.6965	3.27208	7.99151	0.0645932	-0.000369901	5.0508e-05	0.0321117	1.73388	9.51981	1.07488	1.06538	181.573	3943407	161.274	5127399	31793	76.4973	0.683106	-1000	-1000	-1000	-1000	-1000	34.1183	81.761	24.0929	6
327	12689.9	151603	6	24678	59.3778	-0.424292	1.17549e-38	-0.424292	-0.207676	-24.3101	6.73509e-37	-24.3101	-11.8989	0.475904	0.475904	0.061372	0.162935	27.2673	27.2673	3.51636	9.3355	0.0401451	0.0148988	0.000660496	0.0275219	1.45129	12.6934	0.705988	0.69603	150.291	3708882	130.238	5255111	40350	97.0863	0.611599	116.88	5256219	108.205	74.5578	0.548755	29.3555	111.912	23.2656	6
328	12689.9	151603	6	40631	97.7624	-0.648771	0.311364	-0.648771	-0.173365	-37.1718	17.8398	-37.1718	-9.93309	0.702675	0.702675	0.131411	0.299121	40.2603	40.2603	7.52929	17.1384	0.105353	0.0258207	0.00294674	0.065587	1.93029	13.5001	1.17227	1.16711	169.092	6870389	141.618	9475829	66911	160.995	0.607239	119.812	8139163	163.453	84.6781	0.598107	31.0334	104.894	18.8501	6
329	12689.9	151603	5	23197	55.8144	-0.430411	1.17549e-38	-0.430411	-0.236072	-24.6607	6.73509e-37	-24.6607	-13.526	0.444257	0.444257	0.0877729	0.226442	25.454	25.454	5.02902	12.9742	0.116461	0.0709566	0.00910525	0.093709	1.97067	10.434	0.984833	0.985434	166.614	3864956	140.332	5580299	39765	95.6787	0.583352	110.746	3632730	78.926	40.0503	0.707173	30.3142	118.916	19.5342	5
330	12689.9	151603	5	12791	30.7765	-0.382955	1.17549e-38	-0.382955	-0.17121	-21.9417	6.73509e-37	-21.9417	-9.80963	0.389732	0.389732	0.0882847	0.16804	22.33	22.33	5.05834	9.62798	0.13156	0.0705185	0.0102235	0.101039	1.27793	8.60138	0.701521	0.701293	182.681	2336667	158.846	3257925	20510	49.3492	0.623647	140.311	2642048	45.3068	35.4533	0.679291	29.9705	126.045	23.5456	5
331	12689.9	151603	8	18029	43.3797	2.8115	2.8115	-0.373889	0.135003	161.087	161.087	-21.4223	7.73509	0.389661	0.389661	0.049732	0.199477	22.326	22.326	2.84943	11.4292	0.0956004	0.0160825	0.00187824	0.0558415	1.69865	9.77719	1.01661	1.0069	183.96	3316607	162.366	4447038	27389	65.9008	0.658257	141.229	6266766	106.766	62.8536	0.406304	31.5035	133.262	24.2067	8
332	12689.9	151603	4	16738	40.2734	2.96356	2.96356	2.32617	2.69706	169.799	169.799	133.28	154.53	0.666288	0.666288	0.049732	0.257973	38.1755	38.1755	2.84943	14.7808	-0.0019187	-0.0215934	4.87117e-05	-0.0117561	2.27825	9.09466	1.54905	1.56295	180.026	3013273	155.877	4279611	27455	66.0596	0.609652	-1000	-1000	-1000	-1000	-1000	33.746	141.191	24.3674	4
333	12689.9	151603	6	21779	52.4025	2.32617	2.32617	-0.754158	0.00686518	133.28	133.28	-43.2101	0.393346	0.750321	0.750321	0.142929	0.551659	42.9902	42.9902	8.18921	31.6077	0.67766	0.0241102	0.0267815	0.350885	4.38797	7.28472	3.39103	3.55087	201.693	4392671	186.592	5348650	28665	68.971	0.759777	-1000	-1000	-1000	-1000	-1000	35.4773	145.686	20.5396	6
334	12689.9	151603	5	8689	20.9066	1.78218	1.78218	-1.55159	0.444206	102.112	102.112	-88.8995	25.4511	-0.170697	0.151134	-0.170697	0.0140816	-9.7802	8.65934	-9.7802	0.806817	0.237037	0.137532	0.0369761	0.187285	2.00725	5.98108	2.47639	1.55509	182.018	1581557	171.06	2047593	11970	28.8011	0.725898	141.415	1231002	20.9448	10.4346	0.998177	39.6605	151.414	22.5265	5
335	12689.9	151603	5	3936	9.47043	3.07725	3.07725	-0.651708	1.49664	176.313	176.313	-37.3401	85.7513	-0.178769	0.04997	-0.178769	-0.106171	-10.2427	2.86307	-10.2427	-6.08316	-0.00321995	-0.01453	5.30803e-05	-0.00887498	1.57069	5.18614	0.974716	0.980207	179.164	705190	158.161	1099852	6954	16.732	0.566005	139.367	962150	16.611	10.5756	0.570129	46.1455	151.789	23.5114	5
336	12689.9	151603	7	5250	12.632	2.36719	2.36719	-1.17228	0.139082	135.63	135.63	-67.1668	7.96881	-0.293341	0.0721426	-0.293341	-0.101605	-16.8072	4.13346	-16.8072	-5.82152	-0.0198826	-0.233305	0.00642823	-0.126594	1.83831	5.79544	0.992533	0.890466	169.765	891266	152.844	1378810	9021	21.7055	0.581975	131.797	2008004	36.6584	19.9414	0.344588	44.0312	148.72	22.3942	7
337	12689.9	151603	7	24457	58.8461	-0.596338	1.17549e-38	-0.596338	-0.349781	-34.1676	6.73509e-37	-34.1676	-20.041	0.606318	0.606318	0.0440654	0.358215	34.7395	34.7395	2.52476	20.5242	0.284806	0.0536811	0.0181191	0.169243	2.35996	11.9604	1.20275	1.20762	189.637	4637944	158.771	6613455	41654	100.224	0.587146	122.498	7072326	138.915	58.8632	0.423613	32.3345	125.438	16.9292	7
338	12689.9	151603	6	10943	26.33	2.83591	2.83591	-0.50157	0.402799	162.486	162.486	-28.7379	23.0787	0.110053	0.110053	0.0262069	0.0707025	6.30559	6.30559	1.50155	4.05096	0.0562513	0.00646981	0.000435449	0.0313606	1.64054	8.01566	1.27205	1.10175	175.373	1919103	157.129	2605979	16585	39.9052	0.659813	139.82	3005836	51.7262	31.5299	0.509027	61.2745	132.084	32.5255	6
339	12689.9	151603	5	11964	28.7866	-0.375135	0.0840148	-0.375135	-0.106111	-21.4936	4.81369	-21.4936	-6.07971	0.156202	0.156202	0.0230405	0.0766603	8.94971	8.94971	1.32012	4.39231	0.0793339	0.0410496	0.00356078	0.0601917	1.50411	8.39736	0.829705	0.837391	178.352	2133806	157.621	3054861	19381	46.6327	0.617306	140.028	2373398	40.7822	27.1139	0.705862	60.0829	131.457	27.1889	5
340	12689.9	151603	6	10277	24.7275	2.96169	2.96169	-0.130382	0.461321	169.693	169.693	-7.47037	26.4317	0.110908	0.110908	-0.0541299	0.058311	6.35456	6.35456	-3.10141	3.34097	0.0372844	0.00934293	0.000399713	0.0233137	1.27285	7.70535	0.846092	0.825186	173.17	1779667	154.729	2244969	14509	34.9102	0.708319	143.399	2612133	43.8291	34.4339	0.56418	60.715	125.662	28.8555	6
341	12689.9	151603	6	11644	28.0167	-0.350955	1.17549e-38	-0.350955	-0.161718	-20.1082	6.73509e-37	-20.1082	-9.26574	0.370984	0.370984	0.0697521	0.150188	21.2558	21.2558	3.9965	8.60513	0.0851244	0.0378166	0.00355455	0.0614705	1.37456	7.54038	0.568133	0.567284	182.199	2121527	159.002	2940268	18492	44.4937	0.629678	134.807	3378784	60.3065	43.8732	0.464572	59.1142	126.419	22.7073	6
342	12689.9	151603	6	20533	49.4045	2.62749	2.62749	-0.666279	0.216052	150.544	150.544	-38.175	12.3789	0.640341	0.640341	0.135915	0.283873	36.6889	36.6889	7.78735	16.2647	0.150057	0.0456691	0.00757076	0.0978629	1.60541	10.195	1.04971	1.05548	169.544	3481254	144.104	4803002	33330	80.1955	0.616052	123.464	4081274	79.5373	49.5433	0.62115	57.3629	119.383	17.8185	6
343	12689.9	151603	5	5059	12.1725	2.86724	2.86724	0.233377	2.21853	164.281	164.281	13.3715	127.113	0.164987	0.164987	-0.0959091	0.0386944	9.45307	9.45307	-5.49519	2.21703	-0.0244247	-0.123943	0.00336893	-0.0741838	1.70031	6.32982	1.09683	1.08238	163.94	829371	150.179	1312867	8742	21.0342	0.578701	140.463	1274985	21.8402	12.8449	0.557342	42.2626	141.536	18.791	5
344	12689.9	151603	5	4720	11.3568	2.66133	2.66133	-1.12036	0.858341	152.483	152.483	-64.1918	49.1793	-0.226855	0.0222213	-0.226855	-0.0709528	-12.9979	1.27319	-12.9979	-4.0653	-0.0328114	-0.168098	0.00601233	-0.100455	1.62091	5.80319	0.975564	0.892036	153.81	725983	137.604	1128081	8198	19.7252	0.57575	131.749	1019884	18.626	11.491	0.60973	43.7327	144.588	20.3558	5
345	12689.9	151603	6	6852	16.4866	2.92812	2.92812	-0.11456	1.79618	167.769	167.769	-6.56378	102.914	-0.14339	0.0699698	-0.14339	-0.0522492	-8.21566	4.00898	-8.21566	-2.99366	0.014377	-0.00513671	-4.0637e-05	0.00462016	1.48803	6.277	0.882542	0.892191	164.307	1125833	150.049	1523897	10156	24.4364	0.674675	142.121	1517998	25.6997	17.2709	0.641511	44.9044	139.271	17.7373	6
346	12689.9	151603	6	9783	23.5389	-0.315911	1.17549e-38	-0.315911	-0.174087	-18.1003	6.73509e-37	-18.1003	-9.97447	0.317101	0.317101	0.0751519	0.172023	18.1685	18.1685	4.30589	9.85618	0.146507	0.0820005	0.0134039	0.114254	1.42261	7.23126	0.996458	0.995031	184.683	1806756	169.545	2311910	13636	32.8096	0.717439	152.721	2307189	36.3496	25.5513	0.64757	42.5748	130.414	13.8247	6
347	12689.9	151603	7	11309	27.2106	2.86791	2.86791	-0.260036	0.279181	164.319	164.319	-14.899	15.9959	0.294498	0.294498	-0.120026	0.098348	16.8735	16.8735	-6.877	5.63493	0.0551457	-0.00726731	-0.000291522	0.0239392	1.61014	7.2928	1.15503	1.16284	169.242	1913962	150.161	2382162	15864	38.1704	0.712872	138.161	2726696	47.486	29.4918	0.573024	46.8159	135.069	15.7722	7
348	12689.9	151603	5	8832	21.2507	-0.21319	1.17549e-38	-0.21319	-0.151226	-12.2149	6.73509e-37	-12.2149	-8.66464	0.21154	0.21154	0.115839	0.157214	12.1204	12.1204	6.63711	9.0077	0.208167	0.102277	0.0237854	0.155222	1.56475	6.87729	0.842831	0.843485	179.67	1586843	159.143	2127420	13368	32.1648	0.660682	140.021	1591297	27.3447	17.4754	0.777142	47.0748	130.272	13.7564	5
349	12689.9	151603	6	8775	21.1136	-0.3324	1.17549e-38	-0.3324	-0.192804	-19.0451	6.73509e-37	-19.0451	-11.0468	0.320114	0.320114	0.115496	0.189906	18.3412	18.3412	6.61743	10.8808	0.134978	0.0675264	0.0100522	0.101252	1.43534	6.02506	1.07202	1.06398	177.576	1558233	161.883	2012527	12432	29.9127	0.70584	147.995	2449924	39.831	27.7502	0.530078	43.0279	126.07	12.6375	6
350	12689.9	151603	7	9704	23.3488	2.75348	2.75348	-0.403955	0.269029	157.763	157.763	-23.1449	15.4142	0.444884	0.444884	-0.0338976	0.148518	25.49	25.49	-1.94219	8.50947	0.103467	-0.00456025	6.02366e-05	0.0494536	1.52422	7.29364	1.07535	1.04923	184.07	1786213	166.723	2230423	13378	32.1889	0.72537	140.238	2466585	42.3198	27.765	0.551723	41.8207	135.444	15.9704	7
351	12689.9	151603	5	5756	13.8495	2.92812	2.92812	0.489611	2.34619	167.769	167.769	28.0527	134.427	0.281361	0.281361	-0.120026	-6.44207e-05	16.1208	16.1208	-6.877	-0.00369103	-0.0378677	-0.143027	0.00597807	-0.0904474	1.80817	5.7242	0.954818	0.88593	162.311	934260	146.765	1341577	9141	21.9942	0.62969	138.085	1287738	22.4385	12.4095	0.617221	48.1519	139.928	18.0027	5
352	12689.9	151603	7	4825	11.6095	2.49666	2.49666	-1.17228	0.631959	143.048	143.048	-67.1668	36.2086	-0.226855	0.0360919	-0.226855	-0.115273	-12.9979	2.06791	-12.9979	-6.60467	-0.0241612	-0.206396	0.00620126	-0.115278	1.3977	5.51547	0.9933	0.750633	148.239	715251	130.183	1009311	7753	18.6545	0.62234	129.066	1634717	30.4751	21.8037	0.380949	46.9416	144.098	20.1272	7
353	12689.9	151603	6	13277	31.9458	-0.340977	1.17549e-38	-0.340977	-0.181975	-19.5366	6.73509e-37	-19.5366	-10.4264	0.354976	0.354976	0.118944	0.193994	20.3386	20.3386	6.81501	11.1151	0.111996	0.0451462	0.00558116	0.0785709	1.49595	8.11883	1.09551	1.09573	178.215	2366162	162.132	3079046	18991	45.6943	0.699121	149.197	2979009	48.0426	32.115	0.664948	47.6767	124.039	12.3843	6
354	12689.9	151603	5	10288	24.754	-0.28382	1.17549e-38	-0.28382	-0.160707	-16.2617	6.73509e-37	-16.2617	-9.20782	0.271159	0.271159	0.106136	0.160768	15.5362	15.5362	6.08112	9.21135	0.145432	0.0876493	0.0141151	0.116541	1.48315	7.63323	0.944121	0.943734	168.943	1738090	152.997	2264973	14804	35.62	0.694947	137.179	1974437	34.6314	23.3498	0.714786	43.9758	120.275	11.6677	5
355	12689.9	151603	7	19134	46.0384	-0.952952	1.17549e-38	-0.952952	-0.345857	-54.6001	6.73509e-37	-54.6001	-19.8162	0.673458	0.673458	0.114074	0.289615	38.5863	38.5863	6.53594	16.5937	0.0895262	0.029563	0.00306473	0.0595446	1.59341	9.04279	1.08239	1.0783	169.007	3233787	150.804	4097797	27173	65.3811	0.704155	131.093	4977992	91.3668	57.3403	0.503885	47.9065	115.98	11.4657	7
356	12689.9	151603	6	20232	48.6803	-0.68295	1.17549e-38	-0.68295	-0.289953	-39.1302	6.73509e-37	-39.1302	-16.6131	0.677933	0.677933	0.106136	0.279038	38.8427	38.8427	6.08112	15.9877	0.0809811	0.027867	0.00269211	0.054424	1.56214	10.0689	0.97934	1.00945	166.339	3365380	145.933	4316831	29581	71.175	0.683953	132.184	3763786	68.511	43.8572	0.710547	39.0202	116.092	11.8499	6
357	12689.9	151603	5	12627	30.3819	-0.626687	1.17549e-38	-0.626687	-0.296839	-35.9065	6.73509e-37	-35.9065	-17.0076	0.467808	0.467808	0.106182	0.253007	26.8034	26.8034	6.0838	14.4962	0.212622	0.129266	0.0297575	0.170944	1.73828	8.71983	0.805805	0.805889	171.981	2171602	146.125	3016016	20640	49.662	0.611773	125.164	2939558	56.509	32.5085	0.537647	43.4442	111.127	10.6837	5
358	12689.9	151603	5	10745	25.8536	-0.602271	1.17549e-38	-0.602271	-0.298308	-34.5076	6.73509e-37	-34.5076	-17.0918	0.447295	0.447295	0.106182	0.28479	25.6281	25.6281	6.0838	16.3173	0.318457	0.192263	0.0673919	0.25536	1.94593	7.41153	0.805207	0.805002	182.074	1956386	153.574	2772627	18054	43.4398	0.595159	124.51	2964160	57.2811	29.4363	0.451346	43.2721	105.829	10.3711	5
359	12689.9	151603	7	33517	80.6454	-0.626687	0.439351	-0.626687	-0.405611	-35.9065	25.173	-35.9065	-23.2398	0.667883	0.667883	0.279131	0.418809	38.2669	38.2669	15.993	23.996	0.202188	0.0184427	0.00495905	0.110315	2.19037	11.4362	1.16592	1.17804	185.69	6223756	157.023	8297892	52845	127.151	0.634251	128.205	8000049	150.142	68.5466	0.537127	50.3707	106.929	12.0208	7
360	12689.9	151603	6	20129	48.4325	-1.05973	0.417277	-1.05973	-0.199934	-60.7183	23.9082	-60.7183	-11.4554	0.612087	0.612087	0.116678	0.314863	35.07	35.07	6.68513	18.0403	0.179823	0.0689937	0.0142028	0.124408	1.6647	9.51962	1.22004	1.23596	181.206	3647505	158.451	4613616	29117	70.0585	0.691314	134.687	4188367	74.8228	44.9467	0.647296	46.4426	100.07	11.5519	6
361	12689.9	151603	5	20316	48.8824	-1.20575	1.17549e-38	-1.20575	-0.52632	-69.0846	6.73509e-37	-69.0846	-30.1559	0.631678	0.631678	0.0995949	0.315816	36.1925	36.1925	5.70637	18.0949	0.194737	0.0815528	0.0174148	0.138145	1.87295	10.9583	1.23082	1.16789	182.112	3699786	159.039	4851482	30505	73.3982	0.665989	137.974	3161715	55.1364	29.4383	0.886572	38.5443	101.404	11.811	5
362	12689.9	151603	7	31418	75.595	0.864533	0.864533	-0.648771	-0.259445	49.5341	49.5341	-37.1718	-14.8651	0.702675	0.702675	0.254644	0.42406	40.2603	40.2603	14.59	24.2968	0.215319	0.0192635	0.00525463	0.117291	1.9943	12.4586	1.07798	1.05231	190.603	5988371	156.938	8352227	53220	128.053	0.590342	133.771	7322524	131.708	66.0425	0.573957	36.1072	107.742	12.3271	7
363	12689.9	151603	5	17602	42.3522	-1.8736	0.737983	-1.8736	-0.205662	-107.349	42.2833	-107.349	-11.7836	0.708809	0.708809	0.0995949	0.333457	40.6118	40.6118	5.70637	19.1057	0.254566	0.156972	0.0439257	0.205769	2.56144	9.9428	2.00127	1.16188	177.219	3119401	145.611	4337758	29790	71.6778	0.590869	116.451	3367306	69.5749	27.1625	0.608729	39.8142	96.4853	12.0479	5
364	12689.9	151603	6	19642	47.2607	-0.596338	1.17549e-38	-0.596338	-0.328773	-34.1676	6.73509e-37	-34.1676	-18.8373	0.606318	0.606318	0.117325	0.325289	34.7395	34.7395	6.72225	18.6377	0.181223	0.0578861	0.0116045	0.119555	1.86272	10.2254	1.00577	1.00049	180.555	3546465	158.384	4593306	29001	69.7794	0.677287	135.458	4264598	75.7509	40.6668	0.623896	38.0305	122.334	12.6875	6
365	12689.9	151603	7	14002	33.6903	-0.615011	0.085234	-0.615011	-0.255109	-35.2376	4.88355	-35.2376	-14.6167	0.594401	0.594401	-0.155848	0.248804	34.0567	34.0567	-8.92944	14.2554	0.216074	0.0430693	0.0109683	0.129572	1.6812	8.28127	1.0874	1.08314	191.38	2679709	169.94	3480719	20482	49.2818	0.683625	149.034	4206704	67.9159	40.3972	0.496059	51.2778	131.085	14.6253	7
366	12689.9	151603	6	20025	48.1822	-0.666279	1.17549e-38	-0.666279	-0.437503	-38.175	6.73509e-37	-38.175	-25.0671	0.640341	0.640341	0.216835	0.392413	36.6889	36.6889	12.4237	22.4836	0.342727	0.072182	0.0283853	0.207454	1.83956	9.54075	1.20507	1.21301	191.838	3841556	168.479	4993032	29636	71.3073	0.675698	141.765	4661063	79.11	43.0049	0.609054	52.6898	122.956	12.9639	6
367	12689.9	151603	6	4327	10.4112	2.65649	2.65649	-1.42924	-0.160588	152.205	152.205	-81.8891	-9.20099	-0.293341	0.0803242	-0.293341	-0.0708706	-16.8072	4.60224	-16.8072	-4.06058	-0.0243562	-0.196839	0.00651227	-0.110598	1.38009	5.7337	0.978941	0.907565	165.373	715567	145.654	997876	6851	16.4842	0.631587	134.034	1180497	21.1916	15.3552	0.491291	47.4566	148.632	22.0505	6
368	12689.9	151603	7	7137	17.1724	2.84936	2.84936	-0.528236	1.0045	163.257	163.257	-30.2657	57.5535	0.453906	0.453906	-0.112745	0.122643	26.0069	26.0069	-6.45983	7.02693	0.0549655	-0.192823	-0.0091485	-0.0689286	2.26851	5.98131	1.2906	1.22768	176.242	1257836	159.091	1851981	11641	28.0095	0.613092	143.522	2388451	40.0416	17.6511	0.428863	49.5199	153.087	23.6902	7
369	12689.9	151603	6	5955	14.3284	0.436711	0.436711	-0.391079	-0.0989125	25.0217	25.0217	-22.4072	-5.66727	0.618264	0.618264	-0.154334	0.272101	35.4239	35.4239	-8.84271	15.5903	0.602803	0.154268	0.10513	0.378536	2.00549	5.72278	1.02578	0.990632	199.824	1189949	179.905	1664478	9252	22.2613	0.643645	149.74	1689286	27.1443	13.535	0.527858	49.9736	157.9	25.8988	6
370	12689.9	151603	5	6539	15.7335	2.68695	2.68695	-0.334952	0.537896	153.951	153.951	-19.1913	30.8192	0.618264	0.618264	-0.254671	0.298863	35.4239	35.4239	-14.5916	17.1236	0.373656	-0.0977907	-0.0317179	0.137932	2.61196	4.17576	2.06273	2.10579	179.036	1170714	166.038	1508293	9084	21.857	0.719837	-1000	-1000	-1000	-1000	-1000	52.1933	157.691	27.8107	5
371	12689.9	151603	4	2075	4.99267	2.59374	2.59374	-0.856341	0.478714	148.61	148.61	-49.0647	27.4283	0.763183	0.763183	-0.254671	0.305926	43.7271	43.7271	-14.5916	17.5283	0.194363	0.0985031	0.0206602	0.146433	1.99386	4.00487	1.33912	1.30499	166.907	346331	152.932	499783	3268	7.86315	0.634945	-1000	-1000	-1000	-1000	-1000	53.4507	155.543	26.2612	4
372	12689.9	151603	5	6054	14.5666	0.821849	0.821849	-0.528236	0.188584	47.0885	47.0885	-30.2657	10.8051	0.555514	0.555514	-0.334161	0.196979	31.8286	31.8286	-19.146	11.2861	0.552057	-0.0255313	-0.00605726	0.263263	2.4015	4.83793	1.81701	1.68951	184.75	1118479	168.79	1453617	8612	20.7214	0.702973	156.431	936355	14.4023	5.99721	1.01141	51.8967	155.249	24.7243	5
373	12689.9	151603	5	3963	9.53539	1.57804	1.57804	-0.856341	0.321298	90.4148	90.4148	-49.0647	18.409	0.763183	0.763183	-0.334161	0.258745	43.7271	43.7271	-19.146	14.825	0.343215	0.098578	0.0409203	0.220897	1.98235	4.12543	1.41228	1.39275	179.063	709627	167.106	919248	5501	13.236	0.720414	-1000	-1000	-1000	-1000	-1000	53.5709	153.505	22.7825	5
374	12689.9	151603	5	8488	20.423	1.57804	1.57804	-1.42924	0.379716	90.4148	90.4148	-81.8891	21.7561	0.274063	0.274063	-0.112745	0.0625279	15.7027	15.7027	-6.45983	3.58258	0.309538	0.188416	0.0661111	0.248977	2.33798	5.94419	4.85588	2.05193	186.697	1584682	175.082	2020092	11538	27.7616	0.735656	147.904	1374546	22.3611	9.56426	0.913329	51.9393	151.209	21.5663	5
375	12689.9	151603	6	8563	20.6035	1.72741	1.72741	-1.17945	0.533899	98.9735	98.9735	-67.5776	30.5902	0.524276	0.524276	-0.109681	0.113785	30.0388	30.0388	-6.28425	6.51942	0.0886898	-0.00970381	-0.000750466	0.039493	2.04058	5.92688	2.06173	0.87655	172.342	1475763	161.082	2312655	14357	34.5444	0.596434	149.611	2142545	34.4572	16.886	0.597944	50.9252	147.704	20.468	6
376	12689.9	151603	5	8802	21.1785	2.79368	2.79368	-0.357322	1.23696	160.066	160.066	-20.473	70.8726	0.471721	0.471721	-0.0866575	0.139028	27.0276	27.0276	-4.96511	7.96573	0.135435	0.0522307	0.00766596	0.0938331	1.91511	5.64606	1.25655	1.22531	171.827	1512423	163.267	2306468	14127	33.991	0.623062	146.726	1594263	26.1438	13.6513	0.810079	50.8314	143.682	18.8423	5
377	12689.9	151603	7	8290	19.9466	2.65164	2.65164	-0.562108	0.162358	151.928	151.928	-32.2064	9.30244	0.642725	0.642725	-0.155848	0.278783	36.8254	36.8254	-8.92944	15.9731	0.284476	-0.0292395	-0.00564791	0.127618	1.49722	7.66469	0.985704	0.839893	185.769	1540024	165.098	2040614	12360	29.7394	0.670712	149.902	2965419	47.5985	31.7913	0.419059	51.22	138.406	16.9811	7
378	12689.9	151603	5	12353	29.7226	-0.459821	0.132281	-0.459821	-0.247092	-26.3458	7.57914	-26.3458	-14.1574	0.533851	0.533851	-0.133186	0.294629	30.5874	30.5874	-7.63101	16.881	0.41139	0.118536	0.0541006	0.264963	2.03345	8.63765	0.875989	0.875521	201.216	2485625	175.222	3887465	22186	53.3818	0.556793	145.805	2615793	43.1663	21.2281	0.68856	55.3157	131.895	16.8082	5
379	12689.9	151603	6	17360	41.77	-0.615011	1.17549e-38	-0.615011	-0.326512	-35.2376	6.73509e-37	-35.2376	-18.7078	0.594401	0.594401	0.221366	0.351717	34.0567	34.0567	12.6833	20.1519	0.357649	0.134657	0.054825	0.246153	2.45143	9.74092	0.90005	0.965157	198.98	3454299	167.41	5089919	30404	73.1552	0.570978	121.99	4639715	91.5124	37.3303	0.45644	56.2737	125.681	15.9923	6
380	12689.9	151603	6	19492	46.8998	-0.53796	0.0678745	-0.53796	-0.154336	-30.8229	3.88892	-30.8229	-8.8428	0.179834	0.179834	0.0230405	0.0965769	10.3037	10.3037	1.32012	5.53345	0.0165557	-0.0116007	-0.000158701	0.00247747	1.63477	9.17586	0.970363	0.982722	181.407	3535993	161.436	4665342	28899	69.534	0.674487	-1000	-1000	-1000	-1000	-1000	59.6244	138.433	28.7445	6
381	12689.9	151603	7	19028	45.7834	-0.375135	1.17549e-38	-0.375135	-0.25358	-21.4936	6.73509e-37	-21.4936	-14.5291	0.471895	0.471895	-0.0733448	0.210442	27.0376	27.0376	-4.20235	12.0575	0.113892	0.0148804	0.00210022	0.0643861	1.78355	10.2579	0.990625	1.0365	184.693	3514339	162.26	4804207	29608	71.2399	0.642664	140.066	5267646	90.4894	50.7356	0.505953	58.0617	133.236	21.6987	7
382	12689.9	151603	5	5613	13.5055	-0.489431	1.17549e-38	-0.489431	-0.309995	-28.0423	6.73509e-37	-28.0423	-17.7614	0.474381	0.474381	0.180021	0.346579	27.1801	27.1801	10.3144	19.8575	0.149017	0.0403608	0.00706231	0.0946887	1.73258	5.35926	0.973838	1.03351	180.695	1014239	153.638	1389812	9046	21.7656	0.620495	-1000	-1000	-1000	-1000	-1000	50.8982	161.026	29.1436	5
383	12689.9	151603	4	2845	6.84537	-0.695595	1.17549e-38	-0.695595	-0.449292	-39.8546	6.73509e-37	-39.8546	-25.7425	0.595562	0.595562	-0.174618	0.302415	34.1232	34.1232	-10.0049	17.3271	0.510313	0.106221	0.0595327	0.308267	1.27546	5.50252	0.60184	0.546117	155.138	441368	131.813	745009	5652	13.5993	0.503362	-1000	-1000	-1000	-1000	-1000	50.4623	163.871	32.0896	4
384	12689.9	151603	6	23193	55.8048	-1.38123	1.01851	-1.38123	-0.130203	-79.1387	58.3564	-79.1387	-7.46006	0.521923	0.521923	0.116678	0.383745	29.904	29.904	6.68513	21.987	0.2197	0.040329	0.0109665	0.130014	1.9946	9.32573	1.66014	0.994173	184.052	4268721	156.264	5680207	36350	87.4619	0.638047	128.401	4455725	83.496	41.861	0.668353	46.0258	93.0218	13.0577	6
385	12689.9	151603	5	23694	57.0102	-0.186343	1.17549e-38	-0.186343	-0.115533	-10.6767	6.73509e-37	-10.6767	-6.61955	0.178212	0.178212	0.0812372	0.137123	10.2108	10.2108	4.65455	7.85657	0.0595654	0.00722357	0.000485387	0.0333945	1.79218	9.95796	1.18261	1.1789	186.063	4408588	163.685	5773823	35274	84.8729	0.671713	-1000	-1000	-1000	-1000	-1000	50.2105	80.0986	23.5078	5
386	12689.9	151603	4	17687	42.5568	-0.12062	1.17549e-38	-0.12062	-0.102729	-6.911	6.73509e-37	-6.911	-5.88592	0.0988747	0.0988747	0.0111239	0.0719216	5.6651	5.6651	0.637351	4.1208	0.0200431	0.00252844	5.45519e-05	0.0112858	1.84802	9.64034	0.988674	1.01548	185.325	3277851	161.513	4368125	27045	65.0731	0.653984	-1000	-1000	-1000	-1000	-1000	51.0345	75.2566	27.7389	4
387	12689.9	151603	2	5441	13.0916	-1000	-1000	-1000	-1000	-1000	-1000	-1000	-1000	0.0984772	0.0984772	0.0111239	0.0548005	5.64233	5.64233	0.637351	3.13984	-0.00220403	-0.00772639	1.81872e-05	-0.00496521	1.45454	6.54869	-1000	0.834017	190.679	1037483	168.678	1353806	8026	19.3114	0.677922	#N/A	8580889	0	0	#N/A	51.125	71.1032	30.9089	2
388	12689.9	151603	7	41001	98.6527	-2.05657	1.68036	-2.05657	-0.00830752	-117.833	96.2777	-117.833	-0.475986	0.667883	0.667883	0.078439	0.260791	38.2669	38.2669	4.49423	14.9422	0.0880076	0.0175514	0.00167408	0.0527795	1.88561	12.9592	2.58046	0.920777	165.178	6772444	139.375	9338791	67005	161.221	0.61191	113.602	9134648	193.473	102.605	0.509904	56.1097	104.953	18.6349	7
389	12689.9	151603	5	7716	18.5655	-0.49526	1.17549e-38	-0.49526	-0.246523	-28.3763	6.73509e-37	-28.3763	-14.1247	0.513683	0.513683	0.0953091	0.260404	29.4319	29.4319	5.46081	14.9201	0.331591	0.131526	0.0490224	0.231558	1.85901	6.96995	0.860767	0.847768	200.751	1548993	165.909	2221353	13389	32.2153	0.576294	133.295	2017839	36.4239	19.5932	0.509707	37.9374	134.81	16.144	5
390	12689.9	151603	6	44338	106.682	-1.38123	1.0066	-1.38123	-0.331265	-79.1387	57.6741	-79.1387	-18.9801	0.612087	0.612087	0.125418	0.380061	35.07	35.07	7.18594	21.7759	0.357201	0.130867	0.0525179	0.244034	7.1935	11.9791	0.113568	0.0781987	182.946	8111474	128.166	11189801	87307	210.07	0.50784	89.6506	16433720	441.059	61.3136	0.241876	52.5089	97.0002	14.4781	6
391	12689.9	151603	8	31703	76.2807	-1.15296	1.17549e-38	-1.15296	-0.396472	-66.0596	6.73509e-37	-66.0596	-22.7161	0.758586	0.758586	-0.0273816	0.30453	43.4638	43.4638	-1.56885	17.4483	0.153969	0.0021549	0.0014065	0.0780619	2.56986	10.4472	1.45876	1.39737	186.168	5902086	159.658	7851805	49179	118.33	0.644645	127.79	9678939	182.241	70.9147	0.41857	48.5593	87.6547	16.8137	8
392	12689.9	151603	6	45421	109.288	2.50622	2.50622	-0.952952	0.210149	143.596	143.596	-54.6001	12.0407	0.673458	0.673458	0.330279	0.418784	38.5863	38.5863	18.9236	23.9946	0.443406	0.172555	0.0881859	0.30798	5.41029	11.376	2.79164	2.9484	185.584	8429417	143.958	11127689	77298	185.987	0.587609	103.361	13087003	304.648	56.309	0.358734	54.6043	114.072	12.4328	6
393	12689.9	151603	6	7266	17.4828	2.3469	2.3469	-1.24322	0.312629	134.468	134.468	-71.231	17.9123	-0.278604	0.237065	-0.278604	-0.0358682	-15.9628	13.5828	-15.9628	-2.05509	-0.0478959	-0.241871	0.0133387	-0.144883	1.37929	5.65599	0.932169	0.930224	147.171	1069342	130.774	1291921	9879	23.7699	0.7355	119.295	1351411	27.2571	19.7618	0.641402	48.242	125.36	84.6818	6
394	12689.9	151603	7	5432	13.07	-1.24322	1.11137	-1.24322	-0.0309777	-71.231	63.6771	-71.231	-1.77489	1.76897	1.76897	-0.151927	0.651544	101.354	101.354	-8.70477	37.3307	0.787886	0.031867	0.0384827	0.409876	1.47176	5.40698	1.06991	0.664081	161.502	877281	146.816	1037110	7064	16.9967	0.768969	119.759	1203869	24.1871	16.4341	0.540368	49.5708	124.88	88.5939	7
395	12689.9	151603	6	6507	15.6565	2.85653	2.85653	-0.167864	0.929769	163.667	163.667	-9.61789	53.2718	-0.251783	0.195052	-0.251783	-0.0188479	-14.4261	11.1757	-14.4261	-1.0799	-0.0156752	-0.219554	0.0044547	-0.117614	1.57884	5.74469	0.847392	0.883924	155.402	1011203	130.153	1301265	9998	24.0562	0.65083	109.728	1333094	29.2318	18.5148	0.535599	47.8401	130.493	83.1825	6
396	12689.9	151603	6	3655	8.79431	2.85653	2.85653	-0.821689	0.763888	163.667	163.667	-47.0793	43.7676	0.945509	0.945509	0.15917	0.396464	54.1737	54.1737	9.11975	22.7157	0.587122	0.0662923	0.0463501	0.326707	1.39752	4.82851	1.20474	1.08284	166.517	608620	145.234	866464	5966	14.3548	0.612638	125.355	877200	16.8373	12.048	0.522311	49.1123	133.769	85.234	6
397	12689.9	151603	6	4739	11.4025	2.44487	2.44487	-0.401861	0.985521	140.081	140.081	-23.025	56.4662	1.12582	1.12582	-0.151927	0.334036	64.5049	64.5049	-8.70477	19.1389	0.463109	0.0702486	0.0382277	0.266679	1.32024	5.19468	1.77604	1.05327	157.047	744246	141.343	930746	6585	15.8442	0.719666	120.286	928593	18.5748	14.0692	0.613872	49.2488	129.09	86.8619	6
398	12689.9	151603	6	4658	11.2076	2.81045	2.81045	-0.305371	1.23059	161.027	161.027	-17.4965	70.5076	0.478567	0.478567	-0.20393	0.0825782	27.4199	27.4199	-11.6844	4.73138	0.0370885	0.00664268	0.000340276	0.0218656	1.34722	5.57274	1.04432	1.10358	157.144	731979	145.143	856197	5899	14.1936	0.789625	122.259	987016	19.4249	14.4185	0.576973	48.3773	136.359	82.7427	6
399	12689.9	151603	6	3927	9.44877	3.0116	3.0116	-1.23908	0.580158	172.552	172.552	-70.9943	33.2406	0.665397	0.665397	-0.0317659	0.264153	38.1244	38.1244	-1.82005	15.1349	0.414393	0.094793	0.0432711	0.254593	1.23776	5.79937	1.18459	1.19013	180.235	707781	169.425	849326	5013	12.0618	0.783363	142.545	940740	15.8793	12.8291	0.595038	48.9412	141.241	82.1746	6
400	12689.9	151603	6	3038	7.30974	2.74865	2.74865	-1.50809	1.00172	157.486	157.486	-86.4071	57.3945	0.412143	0.412143	-0.160501	0.0121355	23.6141	23.6141	-9.19605	0.695314	0.000558773	-0.116744	0.000105774	-0.0580927	1.27176	4.95272	1.32785	1.16179	169.325	514408	147.467	677905	4597	11.0609	0.660866	124.933	741990	14.2901	11.2365	0.511524	47.8535	142.31	79.632	6
401	12689.9	151603	6	2882	6.93439	2.74865	2.74865	-1.55616	0.265229	157.486	157.486	-89.1615	15.1965	-0.143677	0.0294562	-0.143677	-0.0785392	-8.23211	1.68772	-8.23211	-4.49996	-0.0702919	-0.266256	0.0218239	-0.168274	1.18211	3.83349	3.72609	0.797906	177.727	512209	157.198	624704	3974	9.56186	0.725214	134.515	677922	12.1262	10.2581	0.571852	46.2131	143.712	76.9668	6
402	12689.9	151603	6	1595	3.83774	-1.54066	1.17549e-38	-1.54066	-0.588931	-88.2735	6.73509e-37	-88.2735	-33.7433	-0.140811	0.0652625	-0.140811	-0.0206242	-8.06786	3.73926	-8.06786	-1.18168	0.234511	0.076713	0.0197278	0.155612	0.916061	3.4833	0.527112	0.582744	161.563	257693	142.242	339959	2390	5.75059	0.667364	124.855	473231	9.11973	9.95538	0.420817	43.9091	143.99	75.0951	6
403	12689.9	151603	5	2500	6.01526	2.69323	2.69323	-0.162664	0.448065	154.311	154.311	-9.31994	25.6723	-0.0670548	0.0526012	-0.0670548	-0.010095	-3.84196	3.01383	-3.84196	-0.578399	-0.0655383	-0.130592	0.00932632	-0.0980653	1.20488	3.92426	0.883809	0.861748	168.647	421618	149.984	537694	3585	8.62588	0.69735	134.491	547688	9.7984	8.13227	0.613903	42.6851	145.391	72.8503	5
404	12689.9	151603	5	2227	5.35839	2.53256	2.53256	-0.162664	0.805886	145.105	145.105	-9.31994	46.1739	-0.116648	0.0504202	-0.116648	-0.0566763	-6.68346	2.88887	-6.68346	-3.24731	-0.00882711	-0.118143	0.00160158	-0.0634848	1.36959	3.96976	1.02517	0.926323	170.931	380663	149.934	483386	3224	7.75728	0.690757	126.788	483661	9.17864	6.70176	0.583789	44.9806	147.104	74.5679	5
405	12689.9	151603	6	2662	6.40505	1.76056	1.76056	-1.54066	0.636179	100.872	100.872	-88.2735	36.4504	-0.140811	0.0506232	-0.140811	-0.0542511	-8.06786	2.9005	-8.06786	-3.10836	-0.152472	-0.432396	0.0747513	-0.292434	1.60053	4.4099	4.01019	0.896006	179.93	478973	146.417	668247	4564	10.9815	0.58326	126.457	817664	15.5577	9.72038	0.411695	46.8032	146.957	76.3361	6
406	12689.9	151603	7	3621	8.7125	3.03673	3.03673	-0.207539	1.06336	173.992	173.992	-11.8911	60.9262	0.177194	0.177194	-0.129041	0.0419224	10.1525	10.1525	-7.39351	2.40198	0.0928477	-0.0184157	-0.00136391	0.037216	1.3274	4.77328	1.02831	1.10769	186.458	675165	168.059	817271	4863	11.7009	0.744602	134.43	1110841	19.8824	14.9785	0.438201	45.8071	150.73	74.4799	7
407	12689.9	151603	6	2871	6.90793	3.03673	3.03673	0.0834918	1.22772	173.992	173.992	4.78373	70.3429	-0.201432	0.102645	-0.201432	-0.0386444	-11.5412	5.88113	-11.5412	-2.21416	-0.00875916	-0.114707	0.00131187	-0.0617329	1.16348	4.50611	0.842619	0.873408	174.745	501694	155.259	633610	4081	9.81931	0.703504	132.374	758186	13.7812	11.8448	0.501257	44.1272	151.939	71.3181	6
408	12689.9	151603	6	2954	7.10763	2.96706	2.96706	-0.207539	1.32695	170	170	-11.8911	76.0287	0.168915	0.168915	-0.0417547	0.110495	9.67811	9.67811	-2.39237	6.33089	0.340998	0.157484	0.0593828	0.249241	1.16714	5.15296	0.975822	0.968186	180.74	533906	160.483	690397	4302	10.3511	0.686657	135.341	760221	13.5153	11.5799	0.525895	45.4459	154.84	72.3494	6
409	12689.9	151603	5	2572	6.1885	2.89244	2.89244	0.0834918	1.3145	165.725	165.725	4.78373	75.3151	-0.190497	0.113479	-0.190497	-0.0388475	-10.9147	6.50189	-10.9147	-2.2258	0.0658453	-0.0537757	-0.00317878	0.00603479	1.04415	3.82719	0.845431	0.916573	169.787	436691	155.614	525040	3374	8.1182	0.7623	135.443	510791	9.07407	8.69042	0.681998	44.0451	154.957	69.4371	5
410	12689.9	151603	6	3437	8.26978	2.96071	2.96071	0.266536	2.19332	169.636	169.636	15.2714	125.668	-0.155702	0.150011	-0.155702	0.0206795	-8.92106	8.59501	-8.92106	1.18485	0.00669681	-0.0757436	-0.000391367	-0.0345234	1.22316	4.5787	1.19159	1.06412	173.636	596786	160.085	714939	4466	10.7457	0.769592	134.685	945293	16.8874	13.8064	0.489703	44.9671	157.894	68.1023	6
411	12689.9	151603	7	3222	7.75247	2.7979	2.7979	-0.40566	0.193656	160.308	160.308	-23.2426	11.0957	0.428869	0.428869	0.093671	0.203965	24.5724	24.5724	5.36695	11.6863	0.213997	0.0657251	0.015955	0.139861	1.17202	4.81696	0.8298	0.827924	186.632	601328	162.976	767945	4712	11.3376	0.683786	135.212	1062546	18.9081	16.1328	0.410008	47.0062	157.922	71.917	7
412	12689.9	151603	6	3136	7.54554	-0.396649	1.17549e-38	-0.396649	-0.189216	-22.7263	6.73509e-37	-22.7263	-10.8413	0.419574	0.419574	0.149027	0.211066	24.0398	24.0398	8.53861	12.0932	0.305455	0.0911475	0.0305091	0.198301	1.15748	5.17987	0.937496	0.936913	199.889	626851	180.437	776239	4302	10.3511	0.728963	153.125	904996	14.2205	12.2857	0.530609	47.174	154.007	75.0143	6
413	12689.9	151603	7	2830	6.80928	-0.916784	1.17549e-38	-0.916784	-0.456357	-52.5278	6.73509e-37	-52.5278	-26.1473	0.887882	0.887882	0.0904559	0.456509	50.8719	50.8719	5.18274	26.156	0.589477	0.0932565	0.0673811	0.341367	1.0541	4.07546	0.820525	0.843762	202.851	574067	179.138	709924	3963	9.53539	0.714105	152.747	858613	13.5251	12.8309	0.503455	49.6497	156.366	75.655	7
414	12689.9	151603	5	2476	5.95751	-0.913844	1.17549e-38	-0.913844	-0.40306	-52.3594	6.73509e-37	-52.3594	-23.0936	0.909713	0.909713	0.0904559	0.406586	52.1227	52.1227	5.18274	23.2956	0.676261	0.218408	0.162655	0.447335	1.18234	4.10542	0.756406	0.764667	206.852	512165	180.215	640484	3554	8.55129	0.69668	163.727	576495	8.47206	7.16547	0.703196	49.383	159.149	73.4358	5
415	12689.9	151603	5	2881	6.93199	2.55177	2.55177	-0.329278	0.756099	146.206	146.206	-18.8662	43.3213	0.178471	0.178471	-0.124274	0.0555216	10.2256	10.2256	-7.1204	3.18115	0.0356872	-0.00326163	-0.000105355	0.0162128	1.25109	4.83895	0.991451	1.01772	178.517	514308	161.021	641348	3983	9.58351	0.723324	142.793	652407	10.9932	8.78695	0.630568	46.6343	160.286	68.4503	5
416	12689.9	151603	7	2450	5.89496	2.47588	2.47588	-0.545501	0.575478	141.858	141.858	-31.2549	32.9725	-0.143447	0.0365482	-0.143447	-0.0769301	-8.21893	2.09406	-8.21893	-4.40777	-0.117938	-0.233566	0.0308736	-0.175752	1.38458	3.98519	0.813302	0.712874	183.062	448502	155.229	558823	3600	8.66197	0.680556	121.743	1024495	20.248	14.6239	0.291138	45.6647	163.284	62.3786	7
417	12689.9	151603	6	3104	7.46855	1.73003	1.73003	-0.283132	0.255686	99.1236	99.1236	-16.2223	14.6497	0.174399	0.174399	-0.141864	0.021995	9.99232	9.99232	-8.12823	1.26022	0.0169642	-0.0193885	-0.000309751	-0.00121215	1.48817	4.4127	0.977218	1.00471	180.529	560363	156.404	706008	4514	10.8612	0.687638	131.854	856398	15.6278	10.5014	0.477901	46.9917	162.43	66.2965	6
418	12689.9	151603	7	2945	7.08598	-0.682628	1.17549e-38	-0.682628	-0.343917	-39.1117	6.73509e-37	-39.1117	-19.705	0.678945	0.678945	0.0627673	0.30689	38.9007	38.9007	3.5963	17.5835	0.408995	0.10257	0.048524	0.255782	1.38395	4.6956	0.841735	0.841361	198.394	584270	171.261	729229	4258	10.2452	0.691639	135.774	984146	17.4404	12.6019	0.406297	48.5196	161.779	70.1936	7
419	12689.9	151603	6	1551	3.73187	-0.774858	1.17549e-38	-0.774858	-0.344294	-44.3961	6.73509e-37	-44.3961	-19.7266	0.766374	0.766374	0.0627673	0.322795	43.91	43.91	3.5963	18.4948	0.422722	0.135654	0.0651796	0.279188	1.29458	3.3507	1.02731	1.03086	194.228	301248	171.172	408929	2389	5.74818	0.649226	138.62	545695	9.47193	7.31659	0.393992	49.075	164.26	67.8006	6
420	12689.9	151603	5	1804	4.34061	0.331237	0.331237	-0.229909	-0.0576988	18.9785	18.9785	-13.1728	-3.3059	0.241629	0.241629	-0.143447	0.0603259	13.8443	13.8443	-8.21893	3.45642	0.0589432	0.0200728	0.00127975	0.039508	1.33876	3.24146	1.0478	1.04947	183.213	330516	160.24	404446	2524	6.07301	0.714738	142.403	427071	7.21599	5.39008	0.601526	47.8021	164.491	64.9681	5
421	12689.9	151603	5	2237	5.38246	-0.899349	1.17549e-38	-0.899349	-0.510338	-51.5289	6.73509e-37	-51.5289	-29.2402	0.898942	0.898942	0.0640149	0.506614	51.5056	51.5056	3.66778	29.0268	1.31462	0.313648	0.460495	0.814132	1.08364	4.17406	0.734207	0.737703	212.682	475770	190.406	590258	3100	7.45892	0.721613	178.771	472847	6.36412	5.87289	0.84575	50.8683	161.674	71.951	5
422	12689.9	151603	7	2744	6.60235	-0.913844	1.17549e-38	-0.913844	-0.567022	-52.3594	6.73509e-37	-52.3594	-32.488	0.909713	0.909713	0.0583114	0.56156	52.1227	52.1227	3.341	32.175	1.04984	0.0987619	0.142821	0.574303	1.21667	4.8164	0.919808	0.921608	219.199	601482	190.969	758527	3972	9.55705	0.690836	150.689	862013	13.764	11.3128	0.479682	51.9713	158.584	74.2873	7
423	12689.9	151603	6	1728	4.15775	-0.949	1.17549e-38	-0.949	-0.566025	-54.3737	6.73509e-37	-54.3737	-32.4309	0.937812	0.937812	0.0640149	0.56052	53.7327	53.7327	3.66778	32.1155	1.31225	0.244917	0.384127	0.778583	1.27961	3.48595	0.743232	0.740242	210.626	363962	177.843	540644	3040	7.31456	0.568421	151.73	515703	8.17789	6.39093	0.508413	50.8681	164.013	69.5612	6
424	12689.9	151603	6	2166	5.21162	-0.916784	1.17549e-38	-0.916784	-0.475755	-52.5278	6.73509e-37	-52.5278	-27.2588	0.887882	0.887882	0.0583114	0.46844	50.8719	50.8719	3.341	26.8396	0.970057	0.195768	0.219315	0.582913	1.18364	4.14783	0.603562	0.603292	215.046	465789	188.033	593621	3157	7.59607	0.686094	149.997	617968	9.91282	8.37486	0.525746	52.9347	155.522	76.1755	6
425	12689.9	151603	6	2131	5.12741	-0.77845	1.17549e-38	-0.77845	-0.469054	-44.6019	6.73509e-37	-44.6019	-26.8748	0.760962	0.760962	0.160854	0.462766	43.5999	43.5999	9.21627	26.5145	0.922113	0.236921	0.249869	0.579517	1.19792	4.30424	1.00962	0.994826	213.848	455710	184.459	603367	3271	7.87037	0.651483	143.532	583541	9.7822	8.16598	0.524157	51.3202	154.103	77.7246	6
426	12689.9	151603	5	2382	5.73134	-0.506359	1.17549e-38	-0.506359	-0.213424	-29.0123	6.73509e-37	-29.0123	-12.2283	0.508222	0.508222	0.0820194	0.269026	29.119	29.119	4.69936	15.414	0.52398	0.14318	0.0817539	0.33358	1.06293	4.13758	0.825977	0.822155	197.482	470403	178.485	578290	3240	7.79578	0.735185	159.178	475311	7.1847	6.75931	0.797715	48.7999	152.895	77.1898	5
427	12689.9	151603	5	2367	5.69525	-0.532393	1.17549e-38	-0.532393	-0.243799	-30.5039	6.73509e-37	-30.5039	-13.9687	0.539983	0.539983	0.0545262	0.298448	30.9388	30.9388	3.12412	17.0998	0.498429	0.116578	0.0646228	0.307503	1.23496	4.2407	1.0184	1.01766	204.822	484814	185.475	586285	3161	7.6057	0.748814	158.478	528607	8.02561	6.49866	0.709634	49.6253	150.349	78.9879	5
428	12689.9	151603	7	3113	7.4902	2.39213	2.39213	-0.153373	0.487638	137.059	137.059	-8.78765	27.9396	0.371028	0.371028	-0.00870048	0.185917	21.2583	21.2583	-0.498501	10.6522	0.356573	0.0565214	0.02299	0.206547	1.34728	5.1982	1.16332	0.884577	192.339	598752	172.321	735294	4267	10.2668	0.729552	135.408	1033017	18.356	13.6244	0.408053	47.7858	149.257	77.7623	7
429	12689.9	151603	5	2949	7.0956	2.42407	2.42407	0.783223	1.74458	138.889	138.889	44.8754	99.9571	0.422218	0.422218	-0.143677	0.0467483	24.1913	24.1913	-8.23211	2.67848	0.198458	0.0310882	0.00834075	0.114773	1.21093	4.35027	0.939754	0.901675	175.752	518292	155.903	650273	4171	10.0359	0.707025	133.775	479516	8.62467	7.12236	0.82271	48.1389	145.489	79.1137	5
430	12689.9	151603	9	3390	8.15669	2.26007	2.26007	-1.50809	-0.264825	129.493	129.493	-86.4071	-15.1734	0.992611	0.992611	0.0545262	0.486061	56.8724	56.8724	3.12412	27.8493	0.691856	-0.0175025	0.005684	0.337177	1.05586	5.28124	0.850622	0.848923	204.616	693647	180.372	877328	4864	11.7033	0.696957	147.876	1178933	19.1826	18.1677	0.425213	50.1372	146.517	81.0045	9
431	12689.9	151603	6	2255	5.42577	-0.77845	1.17549e-38	-0.77845	-0.422155	-44.6019	6.73509e-37	-44.6019	-24.1877	0.760962	0.760962	0.0999336	0.41816	43.5999	43.5999	5.72577	23.9588	0.831461	0.170812	0.163446	0.501137	1.1742	4.22929	0.698696	0.700822	212.657	479541	179.67	643400	3581	8.61626	0.629712	153.441	613236	9.61613	8.18953	0.564236	53.6509	152.269	77.8553	6
432	12689.9	151603	4	1550	3.72946	-0.650506	1.17549e-38	-0.650506	-0.338387	-37.2712	6.73509e-37	-37.2712	-19.3881	0.636288	0.636288	0.0999336	0.326808	36.4566	36.4566	5.72577	18.7247	1.13282	0.535131	0.680617	0.833973	1.02859	3.69236	0.690644	0.691542	221.192	342848	196.03	434010	2214	5.32711	0.70009	169.659	217439	3.08373	2.99802	1.2094	53.5026	149.828	79.2918	4
433	12689.9	151603	6	1507	3.626	-0.682667	1.17549e-38	-0.682667	-0.497776	-39.1139	6.73509e-37	-39.1139	-28.5205	0.657228	0.657228	0.160854	0.499227	37.6564	37.6564	9.21627	28.6036	0.968314	0.186517	0.207367	0.577416	0.810692	4.36625	0.743138	0.746128	222.342	335070	198.42	427993	2157	5.18997	0.698656	174.165	458830	6.33878	7.81897	0.572034	51.6001	150.722	79.6314	6
434	12689.9	151603	6	2181	5.24771	-0.962512	0.0678129	-0.962512	-0.455912	-55.1479	3.88539	-55.1479	-26.1218	0.992611	0.992611	-0.110533	0.441345	56.8724	56.8724	-6.33308	25.2872	0.935695	0.0976868	0.115712	0.516691	1.17425	4.22463	0.487562	0.493155	214.276	467335	173.712	653329	3761	9.04936	0.579899	139.064	575015	9.94901	8.47261	0.527461	52.9406	147.199	80.8086	6
435	12689.9	151603	6	2277	5.4787	-0.922633	0.0678129	-0.922633	-0.477464	-52.863	3.88539	-52.863	-27.3567	0.918764	0.918764	-0.110533	0.47119	52.6413	52.6413	-6.33308	26.9972	0.891821	0.120214	0.125754	0.506018	1.41823	4.28869	0.687986	0.679749	214.863	489242	174.769	679154	3886	9.35012	0.58595	129.401	707031	13.1467	9.26981	0.416736	53.1025	143.983	82.2665	6
436	12689.9	151603	6	2496	6.00564	2.86835	2.86835	-0.672167	0.154893	164.344	164.344	-38.5123	8.87471	0.674311	0.674311	0.0501403	0.331458	38.6352	38.6352	2.87283	18.9911	0.737779	0.117136	0.0993093	0.427458	1.20905	4.65359	0.861309	0.864609	192.246	479846	168.907	628502	3721	8.95311	0.670787	133.677	694689	12.5039	10.3419	0.480299	54.5565	140.998	82.1413	6
437	12689.9	151603	6	2025	4.87236	-0.904933	1.17549e-38	-0.904933	-0.542884	-51.8488	6.73509e-37	-51.8488	-31.105	0.900342	0.900342	0.102527	0.545717	51.5858	51.5858	5.87436	31.2673	0.934907	0.073271	0.0817525	0.504089	1.08646	4.10339	0.602453	0.606621	203.487	412061	159.13	591326	3716	8.94108	0.544941	127.551	563765	10.6348	9.78841	0.458155	52.6074	139.717	84.3658	6
438	12689.9	151603	5	2575	6.19572	-0.674574	1.17549e-38	-0.674574	-0.476547	-38.6502	6.73509e-37	-38.6502	-27.3042	0.665397	0.665397	0.260777	0.500451	38.1244	38.1244	14.9414	28.6737	1.11625	0.19109	0.236938	0.653672	1.28188	4.55527	0.762034	0.762382	205.197	528382	171.845	701988	4085	9.82894	0.630355	138.281	547511	9.52678	7.43189	0.650348	51.0224	142.795	83.1923	5
439	12689.9	151603	6	3728	8.96996	2.56715	2.56715	-0.904933	0.0465827	147.087	147.087	-51.8488	2.66899	0.900342	0.900342	0.300699	0.501237	51.5858	51.5858	17.2288	28.7188	0.850973	0.133809	0.128086	0.492391	1.38883	5.29348	1.00154	0.99153	191.577	714200	169.995	878704	5169	12.4372	0.721223	131.844	850680	15.5245	11.1781	0.577792	50.2121	137.999	84.8272	6
440	12689.9	151603	6	3268	7.86315	3.00044	3.00044	-0.966962	0.10264	171.912	171.912	-55.4028	5.88085	0.981571	0.981571	0.0845133	0.411739	56.2399	56.2399	4.84226	23.5909	0.788405	0.0967666	0.0891533	0.442586	1.41043	5.0754	0.90497	0.908859	184.243	602106	160.892	795609	4945	11.8982	0.66087	127.085	852487	16.1401	11.4434	0.48718	54.2762	136.701	83.9933	6
441	12689.9	151603	6	2409	5.79631	-0.966962	1.17549e-38	-0.966962	-0.652153	-55.4028	6.73509e-37	-55.4028	-37.3656	0.981571	0.981571	0.256941	0.668397	56.2399	56.2399	14.7216	38.2964	1.27923	0.176956	0.274093	0.728092	1.70631	4.29446	0.714028	0.71453	214.011	515553	153.942	794954	5164	12.4251	0.466499	113.234	749675	15.9298	9.3358	0.363865	52.3645	135.644	86.2095	6
442	12689.9	151603	5	2737	6.58551	-1.21693	1.17549e-38	-1.21693	-0.489803	-69.7252	6.73509e-37	-69.7252	-28.0636	1.18057	1.18057	0.351869	0.656685	67.6416	67.6416	20.1606	37.6253	1.47631	0.402651	0.665318	0.939481	1.55929	4.51313	0.741183	0.744624	201.098	550404	161.646	776873	4806	11.5637	0.569496	120.566	524475	10.4668	6.71258	0.629178	50.7826	132.636	87.3862	5
443	12689.9	151603	6	3220	7.74766	2.93326	2.93326	-1.21693	0.0159399	168.063	168.063	-69.7252	0.913286	1.18057	1.18057	0.155637	0.630624	67.6416	67.6416	8.91734	36.1321	0.939012	0.104112	0.11302	0.521562	1.53575	5.26045	0.817207	0.835724	183.814	591881	146.713	892749	6085	14.6411	0.52917	112.539	810631	17.3315	11.2854	0.447028	53.6105	132.288	86.1542	6
444	12689.9	151603	6	3442	8.28181	-0.84854	0.725241	-0.84854	-0.402995	-48.6177	41.5532	-48.6177	-23.0899	1.20465	1.20465	0.415952	0.882292	69.0214	69.0214	23.8323	50.5516	1.65738	0.310737	0.593041	0.984057	1.65703	5.03205	0.83921	0.842147	211.61	728363	169.749	968248	5704	13.7244	0.603436	128.518	823640	15.4201	9.30588	0.537077	51.7678	129.156	88.8332	6
445	12689.9	151603	6	3229	7.76931	3.03098	3.03098	-0.84854	0.629999	173.662	173.662	-48.6177	36.0963	1.76897	1.76897	0.410196	0.751705	101.354	101.354	23.5025	43.0695	1.70752	0.300476	0.623351	1.004	2.14856	4.51789	0.941075	0.926823	189.908	613213	132.107	1016432	7694	18.5126	0.419678	97.5306	796060	19.639	9.14052	0.395606	52.7957	125.826	89.0571	6
446	12689.9	151603	5	2396	5.76503	1.63625	1.63625	-0.599018	0.607127	93.7502	93.7502	-34.3212	34.7858	1.20781	1.20781	0.56236	0.942698	69.2022	69.2022	32.2208	54.0126	2.62495	0.641701	1.96283	1.63333	1.92758	4.50185	0.581264	0.582852	203.369	487272	146.774	735777	5013	12.0618	0.477957	105.546	461755	10.5265	5.46098	0.54767	51.7577	122.761	90.5665	5
447	12689.9	151603	6	4689	11.2822	-1.49767	1.48939	-1.49767	0.0187977	-85.8099	85.3358	-85.8099	1.07703	1.84025	1.84025	0.228423	0.723731	105.438	105.438	13.0877	41.4667	1.35663	0.190627	0.292423	0.773628	2.06797	4.76501	1.08462	0.941433	161.878	759048	131.067	1086151	8287	19.9394	0.565826	106.214	1001852	22.6953	10.9747	0.497116	52.3391	118.984	89.6864	6
448	12689.9	151603	6	3613	8.69325	1.48939	1.48939	-0.738791	0.102421	85.3358	85.3358	-42.3296	5.86829	1.84025	1.84025	0.175796	0.833985	105.438	105.438	10.0724	47.7838	1.41931	0.118347	0.192897	0.768828	2.08048	5.2249	1.27496	0.659016	172.191	622126	126.327	997479	7896	18.9986	0.457573	90.4323	848231	22.5686	10.8478	0.385192	49.5218	120.091	90.074	6
449	12689.9	151603	7	8634	20.7743	-1.12576	0.264494	-1.12576	-0.366684	-64.5014	15.1544	-64.5014	-21.0094	0.507814	0.507814	-0.340357	0.0153407	29.0956	29.0956	-19.501	0.878959	-0.0251778	-0.248545	0.00883541	-0.136861	1.56466	5.96064	1.22949	1.23528	145.635	1257415	133.919	1525199	11389	27.4031	0.7581	114.315	1888791	39.7552	25.4081	0.522555	48.6946	120.458	86.4014	7
450	12689.9	151603	5	8937	21.5034	-0.545383	1.17549e-38	-0.545383	-0.262949	-31.2482	6.73509e-37	-31.2482	-15.0659	-0.336869	0.0335618	-0.336869	-0.107459	-19.3012	1.92295	-19.3012	-6.15693	-0.158358	-0.401689	0.0705131	-0.280024	1.83231	6.32685	1.07711	1.08007	145.887	1303790	126.133	1663317	13187	31.7293	0.677713	109.878	1370616	30.0136	16.3802	0.716453	48.306	114.931	85.9921	5
451	12689.9	151603	5	3497	8.41415	1.7412	1.7412	-0.539882	0.54833	99.7636	99.7636	-30.933	31.417	1.43076	1.43076	0.270569	0.942524	81.9765	81.9765	15.5024	54.0027	2.9982	0.414872	1.45682	1.70654	1.79192	5.50037	0.658193	0.558188	189.849	663902	131.745	1067004	8099	19.487	0.431782	105.131	501329	11.4738	6.4031	0.733335	50.9615	115.759	91.5381	5
452	12689.9	151603	6	6423	15.4544	1.21523	1.21523	-0.545383	-0.0559769	69.6275	69.6275	-31.2482	-3.20724	1.43076	1.43076	0.0280186	0.536953	81.9765	81.9765	1.60535	30.7651	0.67831	0.124242	0.0965119	0.401276	1.63757	6.53311	0.685669	0.587347	152.954	982424	133.639	1251393	9364	22.5308	0.685925	106.62	1228629	27.7266	16.9316	0.557386	48.7074	115.673	89.677	6
453	12689.9	151603	6	10544	25.37	1.5562	1.5562	-0.548774	0.0593386	89.1639	89.1639	-31.4425	3.39985	1.23727	1.23727	-0.290104	0.184853	70.8903	70.8903	-16.6218	10.5913	0.038507	-0.00550709	-0.000154067	0.0165	1.5927	6.94016	0.687275	0.722028	151.017	1592327	134.647	1943097	14431	34.7225	0.730649	106.516	1724054	38.9449	24.4522	0.651432	48.2033	109.94	87.9904	6
454	12689.9	151603	6	8708	20.9524	1.98035	1.98035	-0.873751	0.169334	113.465	113.465	-50.0622	9.70214	2.07197	2.07197	0.09002	0.687677	118.715	118.715	5.15776	39.401	1.07197	0.0881866	0.11264	0.58008	2.41956	7.81767	0.638384	0.148574	162.174	1412213	129.205	2086281	16147	38.8514	0.539295	90.1675	1882600	50.2369	20.7628	0.417071	48.3105	104.212	89.7588	6
455	12689.9	151603	7	6516	15.6782	1.5562	1.5562	0.696401	1.1236	89.1639	89.1639	39.9008	64.3774	1.40644	1.40644	0.270569	1.0827	80.5829	80.5829	15.5024	62.0343	2.58167	0.0678812	0.256882	1.32478	2.2703	6.95214	1.09845	0.941663	198.981	1296563	142.681	1857138	13016	31.3179	0.500615	102.51	1203645	28.2519	12.4441	0.554942	50.0388	110.258	91.2806	7
456	12689.9	151603	6	8244	19.8359	1.7412	1.7412	-1.09927	0.0784073	99.7636	99.7636	-62.9835	4.49241	1.39462	1.39462	-0.223496	0.418538	79.9057	79.9057	-12.8054	23.9805	0.275886	-0.017846	-0.00367765	0.12902	1.80513	6.30461	0.864281	1.76891	155.39	1281033	132.64	1591809	12001	28.8757	0.686943	100.178	1323683	31.7927	17.6124	0.623914	51.5785	114.284	88.7124	6
457	12689.9	151603	5	8066	19.4076	1.37111	1.37111	-0.768896	-0.0332258	78.5591	78.5591	-44.0545	-1.9037	1.40644	1.40644	-0.228125	0.258436	80.5829	80.5829	-13.0706	14.8073	0.396839	0.0824852	0.0377275	0.239662	1.98483	6.04301	0.738591	1.48789	155.664	1255586	129.618	1658848	12798	30.7933	0.630255	101.992	1295386	30.5596	15.3966	0.635075	51.3118	108.81	88.5433	5
458	12689.9	151603	7	7989	19.2224	2.19537	2.19537	-1.13407	0.285146	125.785	125.785	-64.9777	16.3377	2.07197	2.07197	0.150402	0.789613	118.715	118.715	8.61742	45.2415	1.34679	0.0604227	0.10089	0.703605	3.02865	7.19264	0.58717	1.05127	166.515	1330292	124.162	2300350	18527	44.5779	0.431208	82.6365	2266136	65.9824	21.7861	0.291325	50.8476	103.063	89.5771	7
459	12689.9	151603	5	5221	12.5623	2.68	2.68	-0.649117	0.281054	153.552	153.552	-37.1917	16.1032	1.71363	1.71363	-0.0805741	0.46518	98.1839	98.1839	-4.61656	26.6529	0.920712	0.113037	0.133989	0.516874	1.42297	6.73347	0.85021	0.839896	161.527	843332	132.672	1212359	9138	21.987	0.57135	96.9488	765989	19.0105	13.3597	0.660806	50.3	97.0458	88.3418	5
460	12689.9	151603	6	4860	11.6937	2.68	2.68	-0.561271	1.06877	153.552	153.552	-32.1584	61.2359	1.71363	1.71363	0.533378	1.03578	98.1839	98.1839	30.5603	59.3456	2.14266	0.160684	0.396181	1.15167	1.57181	7.93974	1.21641	0.749712	178.318	866627	129.244	1339356	10363	24.9345	0.468976	98.2197	870584	21.3268	13.5683	0.548307	48.4414	96.8228	89.5612	6
461	12689.9	151603	5	2834	6.8189	1.96497	1.96497	-0.974802	0.320911	112.585	112.585	-55.852	18.3868	0.668514	0.668514	-0.167951	0.178111	38.303	38.303	-9.62286	10.205	0.159145	0.0428069	0.00785015	0.100976	1.30527	6.77072	0.171577	0.143403	140.188	397293	107.394	845407	7872	18.9409	0.36001	-1000	-1000	-1000	-1000	-1000	51.8861	83.7502	80.5811	5
462	12689.9	151603	6	3357	8.07729	1.64352	1.64352	-0.875108	0.0614962	94.1666	94.1666	-50.14	3.52347	1.27928	1.27928	0.0227174	0.423627	73.2971	73.2971	1.30161	24.272	0.330569	0.0394289	0.0161771	0.184999	1.07747	5.27636	0.809314	0.698583	164.178	551145	130.119	867501	6667	16.0415	0.503525	109.216	957259	21.0891	19.5728	0.383008	50.7782	87.7702	83.8354	6
463	12689.9	151603	6	4481	10.7818	2.7979	2.7979	-0.822099	0.81892	160.308	160.308	-47.1028	46.9207	1.70209	1.70209	0.420577	0.880428	97.5227	97.5227	24.0973	50.4448	1.69131	0.105772	0.203032	0.898543	2.16472	6.59082	1.02695	1.16036	165.854	743193	118.612	1311734	11059	26.6091	0.40519	90.5181	1049264	27.891	12.8843	0.386568	49.8357	91.206	87.2306	6
464	12689.9	151603	6	3127	7.52389	2.07438	2.07438	-0.893656	0.277512	118.853	118.853	-51.2027	15.9003	1.27928	1.27928	0.440134	0.833393	73.2971	73.2971	25.2178	47.7499	1.50532	0.292563	0.509389	0.89894	2.06246	5.51612	0.978092	0.981118	193.423	604833	138.299	966985	6992	16.8235	0.447225	93.9903	959003	24.55	11.9033	0.306472	47.9378	86.9147	86.7019	6
465	12689.9	151603	7	2316	5.57254	1.69468	1.69468	-1.20147	-0.0358478	97.098	97.098	-68.839	-2.05393	1.13521	1.13521	0.303831	0.673609	65.0425	65.0425	17.4083	38.595	0.951719	0.182978	0.210479	0.567349	1.10603	5.27587	0.682279	0.493159	198.329	459331	155.892	651160	4177	10.0503	0.554465	116.529	748027	15.4454	13.9647	0.360789	49.5256	83.8975	84.9476	7
466	12689.9	151603	7	7094	17.0689	2.84733	2.84733	-0.466957	1.00511	163.14	163.14	-26.7547	57.5885	1.70209	1.70209	-0.0822961	0.445872	97.5227	97.5227	-4.71522	25.5466	0.49728	0.0157283	0.0144923	0.256504	1.73002	7.71603	0.851732	0.90827	161.244	1143863	125.591	1810524	14416	34.6864	0.492092	96.8275	1732546	43.0527	24.8856	0.396465	47.0387	91.9311	86.4749	7
467	12689.9	151603	5	2540	6.1115	-1.20147	1.17549e-38	-1.20147	-0.570477	-68.839	6.73509e-37	-68.839	-32.6859	1.13521	1.13521	0.180626	0.531839	65.0425	65.0425	10.3491	30.4721	1.12129	0.336735	0.433475	0.729015	1.29176	5.31605	0.533877	0.547108	180.898	459480	135.596	739404	5453	13.1205	0.465799	116.453	507787	10.4917	8.12199	0.582511	45.7527	84.0569	84.4975	5
468	12689.9	151603	4	3200	7.69953	-1.02861	1.17549e-38	-1.02861	-0.594577	-58.935	6.73509e-37	-58.935	-34.0667	0.741123	0.741123	0.180626	0.458005	42.4632	42.4632	10.3491	26.2417	0.523376	0.123889	0.0719375	0.323632	1.81496	6.23323	0.482166	0.470883	162.785	520913	118.964	964081	8104	19.4991	0.394867	-1000	-1000	-1000	-1000	-1000	44.5118	81.2934	82.1252	4
469	12689.9	151603	4	2072	4.98545	-0.842515	1.17549e-38	-0.842515	-0.577484	-48.2726	6.73509e-37	-48.2726	-33.0874	0.808307	0.808307	0.30099	0.500347	46.3126	46.3126	17.2455	28.6678	1.77336	0.884297	1.82051	1.32883	1.21071	4.98368	0.785455	0.803624	197.131	408456	161.767	602904	3727	8.96755	0.555943	135.507	262835	4.66698	3.85474	1.06824	47.2541	81.2144	83.9953	4
470	12689.9	151603	3	2304	5.54366	1.96497	1.96497	-0.719017	0.307516	112.585	112.585	-41.1966	17.6193	0.813437	0.813437	0.303831	0.494854	46.6065	46.6065	17.4083	28.3531	3.71266	-0.00808978	0.0055157	1.85229	1.32377	5.46729	0.52425	0.589062	173.307	399300	130.968	664926	5077	12.2158	0.453811	94.5814	13948	0.35483	0.268046	15.6234	50.9245	81.1236	82.0042	3
471	12689.9	151603	4	1473	3.54419	-1.02861	1.17549e-38	-1.02861	-0.669831	-58.935	6.73509e-37	-58.935	-38.3785	0.813437	0.813437	0.30099	0.592548	46.6065	46.6065	17.2455	33.9505	0.911104	0.125216	0.12705	0.51816	1.18554	4.29148	0.596325	0.585188	189.737	279482	145.683	473469	3250	7.81984	0.453231	-1000	-1000	-1000	-1000	-1000	48.9885	79.8354	83.1098	4
472	12689.9	151603	3	7485	18.0097	3.08512	3.08512	-0.238685	0.892697	176.764	176.764	-13.6756	51.1478	0.186828	0.186828	-0.0550421	0.0728482	10.7045	10.7045	-3.15368	4.17389	0.000344552	-0.231335	-5.35251e-06	-0.115495	1.60084	6.92545	0.875039	0.894707	183.843	1376063	165.307	1712414	10359	24.9248	0.72256	141.671	12434	0.211176	0.131915	85.283	50.8963	69.0914	62.9191	3
477	12689.9	151603	6	1518	3.65247	-0.878302	1.17549e-38	-0.878302	-0.60103	-50.323	6.73509e-37	-50.323	-34.4365	0.870916	0.870916	0.133129	0.574948	49.8998	49.8998	7.62771	32.9421	1.65785	0.40352	0.782436	1.03068	1.12268	3.35632	0.677104	0.680955	209.024	317299	182.134	430929	2366	5.69284	0.641589	165.912	370613	5.37473	4.78741	0.679563	51.018	165.772	67.6115	6
478	12689.9	151603	5	1621	3.9003	-0.87409	1.17549e-38	-0.87409	-0.670218	-50.0816	6.73509e-37	-50.0816	-38.4007	0.794616	0.794616	0.152873	0.6219	45.5282	45.5282	8.75897	35.6323	1.8326	0.521029	1.12807	1.17681	1.47927	3.35165	1.28206	1.1994	208.521	338012	189.644	440544	2323	5.58938	0.697805	-1000	-1000	-1000	-1000	-1000	51.5052	166.967	65.6509	5
479	12689.9	151603	6	1186	2.85364	-0.788958	0.0991521	-0.788958	-0.312596	-45.204	5.681	-45.204	-17.9104	0.755049	0.755049	-0.0472088	0.324294	43.2611	43.2611	-2.70487	18.5807	0.65722	0.187778	0.143135	0.422499	1.37065	2.64277	1.08551	1.07444	184.656	219002	166.383	266545	1602	3.85458	0.740325	136.941	370804	6.51516	4.75335	0.438	49.5545	166.256	65.5565	6
480	12689.9	151603	4	594	1.42923	-0.87409	0.0991521	-0.87409	-0.254886	-50.0816	5.681	-50.0816	-14.6039	0.781584	0.781584	-0.0472088	0.260927	44.7815	44.7815	-2.70487	14.95	0.428791	0.154552	0.072291	0.291672	1.23723	2.07442	1.43212	1.49441	188.785	112138	173.306	135005	779	1.87436	0.762516	-1000	-1000	-1000	-1000	-1000	49.5908	167.051	64.2265	4
481	12689.9	151603	3	464	1.11643	2.83663	2.83663	-0.104369	0.897743	162.527	162.527	-5.97993	51.4369	0.154294	0.154294	-0.116009	0.0564685	8.8404	8.8404	-6.64685	3.23541	71.6285	-0.028808	-0.00311857	35.7998	1.31657	1.52356	1.31343	1.30268	167.787	77853	159.532	89657	562	1.35223	0.825623	147.682	3081	0.050197	0.0381271	22.241	48.9019	167.193	62.8359	3
482	12689.9	151603	7	853	2.05241	2.82271	2.82271	-0.154766	0.775092	161.729	161.729	-8.86743	44.4095	0.202614	0.202614	-0.193491	0.0240552	11.6089	11.6089	-11.0862	1.37826	0.220073	0.0324031	0.00907897	0.126238	1.32268	2.44403	0.894602	0.837761	189.19	161379	171.488	191552	1117	2.68762	0.763653	119.808	380277	7.6371	5.77396	0.268742	48.1862	166.132	63.3847	7
483	12689.9	151603	6	1893	4.55476	2.85841	2.85841	-0.635283	1.72839	163.775	163.775	-36.399	99.0295	-0.193491	0.142754	-0.193491	-0.0468207	-11.0862	8.17921	-11.0862	-2.68263	-0.132899	-0.344768	0.0538059	-0.238834	1.35397	3.35907	1.32424	0.761088	185.113	350419	161.515	430115	2663	6.40746	0.710852	135.639	432577	7.6735	5.6674	0.593569	46.4527	165.456	61.2187	6
484	12689.9	151603	4	991	2.38445	2.88942	2.88942	0.491016	2.25995	165.552	165.552	28.1332	129.485	-0.223957	0.142754	-0.223957	-0.0740631	-12.8318	8.17921	-12.8318	-4.24351	-0.0765564	-0.365887	0.0306671	-0.221222	1.36887	2.52444	1.03898	0.98986	182.615	180971	167.725	219049	1306	3.14237	0.758806	-1000	-1000	-1000	-1000	-1000	47.6872	166.827	61.3136	4
485	12689.9	151603	3	493	1.18621	2.88942	2.88942	2.43134	2.71217	165.552	165.552	139.305	155.396	-0.223957	0.0909901	-0.223957	-0.0725886	-12.8318	5.21335	-12.8318	-4.15902	8.49661	-0.0118408	-0.00510057	4.24239	1.31188	1.83828	1.16337	1.16867	175.26	86403	163.953	100175	611	1.47013	0.806874	110.556	1936	0.0421346	0.0321177	28.1528	46.8051	167.514	59.944	3
486	12689.9	151603	3	1328	3.19531	2.81576	2.81576	-0.635283	1.53021	161.331	161.331	-36.399	87.6748	-0.155683	0.1279	-0.155683	0.021069	-8.92	7.32815	-8.92	1.20716	0.00902273	-13.7028	-0.00365006	-6.8469	1.20079	3.91712	0.781829	0.755643	187.017	248359	151.456	349864	2310	5.5581	0.574892	115.836	8920	0.185283	0.154302	17.2455	45.319	166.782	59.1883	3
487	12689.9	151603	1	482	1.15974	-1000	-1000	-1000	-1000	-1000	-1000	-1000	-1000	0.0111185	0.0111185	0.0111185	0.0111185	0.637044	0.637044	0.637044	0.637044	0.162477	-0.0012414	-4.10835e-05	0.0806177	1.22221	2.04862	-1000	1.08814	159.741	76995	151.006	94077	623	1.499	0.773676	-1000	-1000	-1000	-1000	-1000	42.4663	167.97	55.3569	1
488	12689.9	151603	1	147	0.353697	-1000	-1000	-1000	-1000	-1000	-1000	-1000	-1000	0.471507	0.471507	0.471507	0.471507	27.0154	27.0154	27.0154	27.0154	0.0401526	0.00290522	0.00021476	0.0215289	0.828736	1.30712	-1000	0.714037	167.796	24666	161.531	28914	179	0.430693	0.821229	-1000	-1000	-1000	-1000	-1000	43.0156	169.186	49.3373	1
489	12689.9	151603	6	2595	6.24384	2.31593	2.31593	-0.756051	0.02903	132.693	132.693	-43.3185	1.6633	1.16781	1.16781	-0.174618	0.472875	66.9105	66.9105	-10.0049	27.0938	0.631935	0.104116	0.110117	0.368026	1.32603	4.96833	0.382411	0.373357	152.388	395447	131.231	644344	4910	11.814	0.528513	-1000	-1000	-1000	-1000	-1000	49.9062	166.329	34.7584	6
490	12689.9	151603	5	13411	32.2683	-0.562108	0.132281	-0.562108	-0.209678	-32.2064	7.57914	-32.2064	-12.0137	0.642725	0.642725	-0.133186	0.347465	36.8254	36.8254	-7.63101	19.9083	0.385188	0.0419159	0.0211312	0.213552	2.28512	6.9414	0.986174	0.985006	203.206	2725197	169.145	4020069	23767	57.1859	0.56427	150.025	2888728	46.3296	20.2745	0.696493	55.0675	137.672	18.1871	5
491	12689.9	151603	4	10784	25.9474	1.72741	1.72741	-0.615659	0.585216	98.9735	98.9735	-35.2747	33.5304	0.527091	0.527091	0.0231283	0.25072	30.2001	30.2001	1.32515	14.3652	0.153362	0.0410815	0.00690687	0.0972216	2.76701	5.9603	2.06198	2.08623	198.499	2140616	181.957	2664584	14644	35.235	0.736411	-1000	-1000	-1000	-1000	-1000	54.5066	149.532	20.1893	4
492	12689.9	151603	6	23263	55.9732	1.15537	1.15537	-0.615659	-0.126417	66.1977	66.1977	-35.2747	-7.24314	0.848347	0.848347	0.149516	0.504226	48.6067	48.6067	8.56662	28.89	0.590831	0.0129927	0.0204305	0.301912	3.81685	7.04916	3.07314	3.24882	198.815	4625042	185.643	5640589	30384	73.1071	0.765633	-1000	-1000	-1000	-1000	-1000	55.0868	144.672	18.6493	6
493	12689.9	151603	4	16406	39.4745	-0.53796	1.17549e-38	-0.53796	-0.285134	-30.8229	6.73509e-37	-30.8229	-16.337	0.848347	0.848347	-0.0733448	0.324805	48.6067	48.6067	-4.20235	18.61	0.0893941	0.0138925	0.00135814	0.0516433	2.21602	8.54868	1.33672	1.0494	190.557	3126274	160.865	4829985	30025	72.2433	0.546411	-1000	-1000	-1000	-1000	-1000	57.3291	140.504	22.0624	4
494	12689.9	151603	6	8161	19.6362	-0.577563	1.17549e-38	-0.577563	-0.333386	-33.0919	6.73509e-37	-33.0919	-19.1016	0.612819	0.612819	0.142929	0.357518	35.1119	35.1119	8.18921	20.4843	0.436204	0.0336188	0.0187081	0.234911	1.93635	7.19406	1.00144	1.02732	206.125	1682187	169.059	2661835	15745	37.8841	0.518323	139.645	2668244	45.9743	23.7427	0.427113	36.2985	139.302	18.3803	6
495	12689.9	151603	6	16355	39.3518	-0.49526	1.17549e-38	-0.49526	-0.323421	-28.3763	6.73509e-37	-28.3763	-18.5306	0.513683	0.513683	0.0440654	0.336439	29.4319	29.4319	2.52476	19.2765	0.268311	0.0218226	0.00701433	0.145067	2.16805	7.83544	1.26485	1.25348	188.018	3075037	171.151	4220412	24659	59.3321	0.663247	145.049	4159589	69.0004	31.826	0.570314	34.0125	132.212	18.1764	6
496	12689.9	151603	6	17408	41.8855	-0.494406	1.17549e-38	-0.494406	-0.297722	-28.3274	6.73509e-37	-28.3274	-17.0582	0.499939	0.499939	0.0953091	0.30125	28.6444	28.6444	5.46081	17.2604	0.249387	0.103326	0.0289522	0.176356	1.63155	9.82116	1.06109	1.05349	194.029	3377655	173.762	4177416	24041	57.8452	0.724096	152.808	3380682	53.2318	32.6265	0.78685	37.0975	128.087	14.2583	6
497	12689.9	151603	5	11245	27.0566	2.68703	2.68703	-0.577563	0.267844	153.955	153.955	-33.0919	15.3463	0.612819	0.612819	0.160957	0.33917	35.1119	35.1119	9.22213	19.433	0.171189	0.00878991	0.0017739	0.0899897	1.72607	8.62204	0.92855	0.952405	192.488	2164533	163.848	2939098	17938	43.1607	0.626881	144.759	2127070	35.3549	20.4829	0.765286	33.8871	137.777	21.0869	5
498	12689.9	151603	4	6361	15.3052	1.78218	1.78218	-0.754158	0.276127	102.112	102.112	-43.2101	15.8209	0.750321	0.750321	-0.030416	0.27182	42.9902	42.9902	-1.74271	15.5741	0.203315	0.0540876	0.0120513	0.128701	2.21118	5.73739	1.71874	1.85606	210.395	1338321	189.447	1846734	9748	23.4547	0.652544	-1000	-1000	-1000	-1000	-1000	36.9045	150.598	21.6592	4
504	12689.9	151603	7	42651	102.623	-0.68295	1.17549e-38	-0.68295	-0.424893	-39.1302	6.73509e-37	-39.1302	-24.3446	0.677933	0.677933	0.24008	0.442362	38.8427	38.8427	13.7556	25.3455	0.399951	0.126906	0.0596895	0.263429	5.78095	11.9347	2.52407	2.5597	185.449	7909592	140.907	10243793	72699	174.921	0.586679	91.0144	15693331	414.877	71.7663	0.247357	32.5649	115.214	13.2589	7
505	12689.9	151603	5	18174	43.7285	-2.09316	1.01851	-2.09316	-0.330868	-119.929	58.3564	-119.929	-18.9574	0.554763	0.554763	0.189265	0.411933	31.7856	31.7856	10.8441	23.602	0.338749	0.148553	0.0551545	0.243651	2.58092	9.55716	5.78006	1.17144	188.916	3433353	157.335	4835060	30731	73.942	0.59139	122.491	3396274	66.7132	25.8486	0.655471	39.483	91.1613	13.3019	5
506	12689.9	151603	7	29295	70.4868	-1.76956	1.17549e-38	-1.76956	-0.59268	-101.388	6.73509e-37	-101.388	-33.9581	0.79449	0.79449	0.12961	0.37652	45.5209	45.5209	7.42613	21.573	0.176712	-0.0284838	-0.00365498	0.074114	2.317	10.6903	1.32877	1.32012	184.439	5403127	160.41	7047608	43935	105.712	0.66678	134.562	6317572	112.965	48.7548	0.623972	35.7795	88.6731	17.1807	7
507	12689.9	151603	3	9543	22.9615	-0.395901	1.17549e-38	-0.395901	-0.219094	-22.6835	6.73509e-37	-22.6835	-12.5532	0.522053	0.522053	0.12961	0.271675	29.9115	29.9115	7.42613	15.5658	0.0016549	-0.556625	-6.64856e-05	-0.277485	1.66521	6.88362	1.01648	1.07464	184.277	1758553	165.979	2224616	13403	32.249	0.712005	153.914	106254	1.66104	0.997499	13.8235	36.9842	82.8389	18.9381	3
508	12689.9	151603	6	14787	35.5791	-0.963315	0.828805	-0.963315	-0.387361	-55.1939	47.487	-55.1939	-22.1942	0.79449	0.79449	0.245078	0.50767	45.5209	45.5209	14.042	29.0873	0.519574	0.18034	0.106387	0.349957	3.754	7.65169	1.80844	1.84987	190.694	2819792	153.007	4256496	27819	66.9354	0.531543	113.869	4974627	105.116	28.0011	0.338473	42.298	86.6782	13.5512	6
509	12689.9	151603	4	7444	17.911	-0.890912	1.17549e-38	-0.890912	-0.517684	-51.0455	6.73509e-37	-51.0455	-29.6611	0.965408	0.965408	0.298373	0.511788	55.3138	55.3138	17.0955	29.3233	0.288201	0.0438606	0.0138055	0.166031	1.78424	5.79118	1.07861	1.08518	197.303	1468720	168.685	2069934	12271	29.5253	0.606633	-1000	-1000	-1000	-1000	-1000	43.7219	82.9555	15.5038	4
510	12689.9	151603	3	11211	26.9748	-0.292627	1.17549e-38	-0.292627	-0.201603	-16.7663	6.73509e-37	-16.7663	-11.551	0.313458	0.313458	-0.0273816	0.148032	17.9598	17.9598	-1.56885	8.4816	0.00289704	-1.40582	-0.000409273	-0.701462	1.69899	8.69242	1.12634	1.10721	194.028	2175251	169.435	2942243	17365	41.782	0.645609	159.037	103185	1.56111	0.918846	17.2793	46.8398	81.3486	18.9518	3
511	12689.9	151603	4	6153	14.8048	-0.890912	1.17549e-38	-0.890912	-0.571446	-51.0455	6.73509e-37	-51.0455	-32.7415	0.965408	0.965408	0.411365	0.599133	55.3138	55.3138	23.5695	34.3278	0.457434	0.0708996	0.0355712	0.264167	2.42212	5.8054	0.994481	0.808256	198.064	1218685	158.153	1847858	11684	28.1129	0.526618	-1000	-1000	-1000	-1000	-1000	39.6687	83.1498	15.1241	4
512	12689.9	151603	1	224	0.538967	-1000	-1000	-1000	-1000	-1000	-1000	-1000	-1000	-0.192999	1.17549e-38	-0.192999	-0.192999	-11.058	6.73509e-37	-11.058	-11.058	0.292542	-0.0851877	-0.0109416	0.103677	0.720353	1.79709	-1000	0.641655	139.496	31247	128.211	40130	313	0.753111	0.715655	-1000	-1000	-1000	-1000	-1000	47.9552	169.403	37.6223	1
513	12689.9	151603	1	185	0.445129	-1000	-1000	-1000	-1000	-1000	-1000	-1000	-1000	-0.00433994	1.17549e-38	-0.00433994	-0.00433994	-0.24866	6.73509e-37	-0.24866	-0.24866	1.75904	-0.00274561	-0.000421994	0.878147	0.61317	1.7566	-1000	0.358058	161.784	29930	154.127	37607	244	0.587089	0.758197	-1000	-1000	-1000	-1000	-1000	46.1628	170.63	39.93	1
514	12689.9	151603	1	147	0.353697	-1000	-1000	-1000	-1000	-1000	-1000	-1000	-1000	0.0153325	0.0153325	0.0153325	0.0153325	0.878487	0.878487	0.878487	0.878487	0.00832107	-8.34824	0.00636536	-4.16996	0.689037	1.30112	-1000	0.384479	149.98	22047	143.402	26386	184	0.442723	0.798913	-1000	-1000	-1000	-1000	-1000	51.1942	170.005	40.4851	1
523	12689.9	151603	4	1597	3.84255	1.41641	1.41641	-0.756051	0.251101	81.1544	81.1544	-43.3185	14.387	0.595562	0.595562	-0.184741	0.174351	34.1232	34.1232	-10.5849	9.98957	0.0115057	0.00218202	2.77514e-05	0.00684387	0.85247	5.19065	0.483671	0.477141	159.763	255142	139.151	368751	2650	6.37618	0.602641	-1000	-1000	-1000	-1000	-1000	51.924	162.518	34.3692	4
524	12689.9	151603	1	228	0.548592	-1000	-1000	-1000	-1000	-1000	-1000	-1000	-1000	-0.212016	1.17549e-38	-0.212016	-0.212016	-12.1476	6.73509e-37	-12.1476	-12.1476	0.194666	0.0204736	0.0112473	0.10757	0.586712	2.05809	-1000	0.432199	185.693	42338	158.408	63363	400	0.962442	0.57	-1000	-1000	-1000	-1000	-1000	43.3632	170.328	44.4386	1
525	12689.9	151603	6	54828	131.922	-0.259482	1.17549e-38	-0.259482	-0.185737	-14.8672	6.73509e-37	-14.8672	-10.6419	0.257986	0.257986	0.0866368	0.186785	14.7815	14.7815	4.96392	10.702	0.145552	0.0591266	0.00956365	0.10234	4.83815	12.6328	3.38577	3.3867	168.453	9235915	127.307	12614608	99088	238.416	0.553326	91.3986	17279172	454.881	94.0196	0.290014	25.7568	97.3898	40.8632	6
526	12689.9	151603	8	32646	78.5497	-2.09316	0.864533	-2.09316	-0.589248	-119.929	49.5341	-119.929	-33.7614	0.708809	0.708809	0.130467	0.440679	40.6118	40.6118	7.4752	25.2491	0.334212	0.108823	0.0424634	0.221518	5.11124	9.25011	3.05178	1.97456	178.813	5837517	133.105	7401588	55607	133.796	0.587084	89.3252	14819341	399.18	78.0985	0.196777	33.4405	96.6418	14.6207	8
527	12689.9	151603	7	54144	130.276	1.59743	1.59743	-0.353024	0.035953	91.5261	91.5261	-20.2268	2.05995	0.316752	0.316752	0.116795	0.205728	18.1485	18.1485	6.69187	11.7874	0.192478	0.0659402	0.0141513	0.129209	4.93063	13.3009	1.19112	1.25235	170.861	9251101	136.412	12007828	88026	211.8	0.615091	99.5309	16511431	399.155	80.9541	0.32638	31.9074	106.482	69.3352	7
528	12689.9	151603	0	7	0.0168427	-1000	-1000	-1000	-1000	-1000	-1000	-1000	-1000	-1000	-1000	-1000	-1000	-1000	-1000	-1000	-1000	0.222902	0.0255922	0.0105364	0.124247	0.402	0.402	-1000	0.278835	53.2857	373	53.2857	373	7	0.0168427	1	-1000	-1000	-1000	-1000	-1000	44.6555	171.922	41.5735	0
530	12689.9	151603	6	5854	14.0853	3.05841	3.05841	-0.312216	1.35068	175.234	175.234	-17.8887	77.3884	-0.235776	0.211126	-0.235776	-0.00172159	-13.509	12.0966	-13.509	-0.09864	0.0780166	0.0157378	0.00141776	0.0468772	1.27562	6.03679	0.903843	0.919947	184.023	1077270	165.476	1404729	8489	20.4254	0.689598	141.049	1451713	24.7642	19.4135	0.568779	58.3189	154.457	64.0762	6
531	12689.9	151603	6	4611	11.0945	2.67565	2.67565	0.156545	1.44226	153.304	153.304	8.96938	82.6354	-0.201432	0.145025	-0.201432	-0.0230973	-11.5412	8.30934	-11.5412	-1.32338	-0.0150569	-0.167593	0.00387958	-0.091325	1.29657	5.58401	1.40224	1.05477	176.371	813248	161.594	998328	6178	14.8649	0.746358	141.209	1187433	20.233	15.605	0.548338	41.8217	153.36	67.377	6
532	12689.9	151603	4	10526	25.3267	-0.220648	1.17549e-38	-0.220648	-0.148728	-12.6422	6.73509e-37	-12.6422	-8.52147	0.224738	0.224738	0.0745766	0.136857	12.8765	12.8765	4.27292	7.84132	0.00262127	0.000297424	9.31293e-07	0.00145935	1.73445	8.33593	1.6237	1.62359	179.308	1887400	152.734	2554635	16726	40.2445	0.62932	-1000	-1000	-1000	-1000	-1000	33.2967	144.618	60.7768	4
533	12689.9	151603	7	23298	56.0574	-0.250341	1.17549e-38	-0.250341	-0.18179	-14.3435	6.73509e-37	-14.3435	-10.4158	0.267069	0.267069	0.0740572	0.158506	15.3019	15.3019	4.24316	9.08175	0.218248	0.06687	0.0166099	0.142559	2.39811	8.67997	1.83634	1.82224	180.509	4205496	170.139	4979616	29268	70.4219	0.796023	142.888	4938876	83.1662	34.6798	0.674041	33.2833	138.119	65.3677	7
534	12689.9	151603	3	4740	11.4049	-0.230793	1.17549e-38	-0.230793	-0.133323	-13.2235	6.73509e-37	-13.2235	-7.63886	0.138707	0.138707	0.0745766	0.105817	7.9473	7.9473	4.27292	6.06289	0.00582448	-0.104404	-9.2252e-05	-0.0492898	1.77628	5.53835	0.139782	0.144806	187.94	890834	154.821	1378062	8901	21.4167	0.532524	168.976	62741	0.893389	0.502954	12.7659	32.5519	140.833	61.3194	3
535	12689.9	151603	7	23929	57.5757	-0.26418	1.17549e-38	-0.26418	-0.196732	-15.1364	6.73509e-37	-15.1364	-11.2719	0.244702	0.244702	0.132946	0.186581	14.0204	14.0204	7.61726	10.6903	0.210848	0.0562524	0.0134869	0.13355	2.19639	9.57371	1.98357	1.97883	179.673	4299391	163.003	5140298	31535	75.8765	0.758808	135.924	5391805	95.4446	43.4552	0.603236	35.4866	145.647	65.737	7
536	12689.9	151603	7	2806	6.75153	2.84733	2.84733	-0.893656	0.961732	163.14	163.14	-51.2027	55.1032	0.882987	0.882987	-0.171218	0.249698	50.5914	50.5914	-9.81009	14.3066	0.0338969	-0.0207827	-0.000849898	0.00655709	1.52809	7.15706	0.386528	0.477998	150.77	423060	107.688	751881	6982	16.7994	0.401891	-1000	-1000	-1000	-1000	-1000	45.0834	87.5369	82.9987	7
537	12689.9	151603	5	3339	8.03398	2.85841	2.85841	-0.545501	0.9331	163.775	163.775	-31.2549	53.4627	0.20347	0.20347	-0.11828	0.0399067	11.658	11.658	-6.77694	2.28649	0.207156	0.00740454	0.00387875	0.10728	1.25655	5.08847	0.833572	0.681846	183.011	611073	158.056	774950	4903	11.7971	0.681012	-1000	-1000	-1000	-1000	-1000	43.1757	165.749	57.8901	5
538	12689.9	151603	6	5130	12.3433	-1.58394	0.0331238	-1.58394	-0.411694	-90.7531	1.89785	-90.7531	-23.5883	0.143451	0.143451	-0.10346	0.0268652	8.21915	8.21915	-5.92784	1.53926	0.153546	0.0196255	0.00420452	0.0865859	1.25172	5.15927	0.927325	0.979451	176.876	907373	155.821	1123317	7209	17.3456	0.71161	130.217	1373524	25.3795	20.2757	0.486349	42.2015	162.721	59.5143	6
539	12689.9	151603	6	16323	39.2748	2.96356	2.96356	-0.373889	0.464225	169.799	169.799	-21.4223	26.5981	0.166709	0.166709	0.0601649	0.121136	9.55173	9.55173	3.44719	6.94058	0.0551651	-0.0255292	-0.00100122	0.0148179	1.64716	7.92506	1.08334	0.831303	181.613	2964464	163.297	4169621	25534	61.4375	0.639265	-1000	-1000	-1000	-1000	-1000	32.0239	139.625	30.2588	6
540	12689.9	151603	4	8375	20.1511	-0.208623	1.17549e-38	-0.208623	-0.167393	-11.9532	6.73509e-37	-11.9532	-9.59093	0.201833	0.201833	0.083046	0.138912	11.5642	11.5642	4.75819	7.95909	0.0581153	0.0131619	0.00085547	0.0356386	1.67041	6.43452	1.358	1.37036	181.884	1523282	163.279	1943341	11902	28.6375	0.703663	-1000	-1000	-1000	-1000	-1000	65.0593	131.472	61.1783	4
541	12689.9	151603	6	19000	45.716	2.7907	2.7907	-0.327712	0.930634	159.896	159.896	-18.7765	53.3214	0.14793	0.14793	-0.0804266	0.0548517	8.47577	8.47577	-4.60811	3.14277	0.0506472	-0.0135607	-0.000641546	0.0185433	1.63172	8.58088	1.26056	1.21321	154.618	2937742	139.536	3789375	27157	65.3426	0.699635	131.99	4081759	74.408	45.6009	0.614396	63.69	114.328	52.6217	6
542	12689.9	151603	5	25760	61.9812	3.02165	3.02165	-0.317989	0.454919	173.128	173.128	-18.2195	26.0649	0.344693	0.344693	-0.0804266	0.173542	19.7495	19.7495	-4.60811	9.94324	0.059958	-0.00979768	-0.000570475	0.0250801	2.3894	8.76985	1.47439	1.61063	158.981	4095341	143.697	5323258	37045	89.1341	0.69537	-1000	-1000	-1000	-1000	-1000	63.8474	118.804	59.1892	5
543	12689.9	151603	4	8381	20.1656	3.02165	3.02165	0.0542751	1.51176	173.128	173.128	3.10974	86.6177	0.16055	0.16055	-0.0908791	0.0288258	9.19885	9.19885	-5.20699	1.65159	-0.00494603	-0.0314737	0.000170433	-0.0182098	1.59304	6.5473	0.946516	0.956324	147.895	1239507	136.512	1759093	12886	31.0051	0.650396	-1000	-1000	-1000	-1000	-1000	62.9807	119.321	53.4658	4
544	12689.9	151603	7	12755	30.6899	2.94525	2.94525	-0.261761	1.26909	168.751	168.751	-14.9978	72.7138	0.106477	0.106477	-0.0908791	0.00458583	6.10069	6.10069	-5.20699	0.262749	-0.0109218	-0.0738591	0.00105472	-0.0423904	1.72562	7.39742	1.11588	1.09231	155.735	1986405	141.38	2631649	18614	44.7872	0.685237	132.698	3157146	57.2461	33.1743	0.536104	62.621	119.03	47.4183	7
545	12689.9	151603	3	3629	8.73175	0.191934	0.191934	-0.0423473	0.0679541	10.997	10.997	-2.42632	3.89348	-0.0497032	1.17549e-38	-0.0497032	-0.0442675	-2.84778	6.73509e-37	-2.84778	-2.53634	0.00256687	-6.07423	0.000782157	-3.03583	1.33697	5.28928	0.954612	0.955653	148.858	540207	136.783	760104	5557	13.3707	0.65305	139.16	28729	0.49673	0.371534	17.5785	62.2728	121.668	49.8237	3

## Sheet: Aracana_ornata
ID	SurfaceArea	VolumeCara	Neighbors	NumberOfVoxels	Volume	CurvatureMaxAngleDifferenceAbsoluteValueGraphNormals	CurvatureMaxAngleDifferenceGraphNormals	CurvatureMinAngleDifferenceGraphNormals	CurvatureMeanAngleDifferenceGraphNormals	CurvatureMaxAngleDifferenceAbsoluteValueGraphNormalsDegree	CurvatureMaxAngleDifferenceGraphNormalsDegree	CurvatureMinAngleDifferenceGraphNormalsDegree	CurvatureMeanAngleDifferenceGraphNormalsDegree	CurvatureMaxAngleDifferenceAbsoluteValueSurfaceNormals	CurvatureMaxAngleDifferenceSurfaceNormals	CurvatureMinAngleDifferenceSurfaceNormals	CurvatureMeanAngleDifferenceSurfaceNormals	CurvatureMaxAngleDifferenceAbsoluteValueSurfaceNormalsDegree	CurvatureMaxAngleDifferenceSurfaceNormalsDegree	CurvatureMinAngleDifferenceSurfaceNormalsDegree	CurvatureMeanAngleDifferenceSurfaceNormalsDegree	CurvatureMaxSurface	CurvatureMinSurface	CurvatureGaussianSurface	CurvatureMeanSurface	ThicknessBox	WidthBox	ThicknessGraphNormals	ThicknessSurfaceNormals	AverageIntensity	TotalIntensity	ConvexHullAverageIntensity	ConvexHullTotalIntensity	ConvexHullNumberOfVoxels	ConvexHullVolume	RelationVolumeConvexHullVolume	PlaneBasedAverageIntensity	PlaneBasedTotalIntensity	PlaneBasedVolume	PlaneBasedArea	RelationVolumePlaneBasedVolume	X Coord	Y Coord	Z Coord	Coordination Number
2	6192.2	52282.2	4	19063	15.8334	-0.174132	1.17549e-38	-0.174132	-0.11698	-9.97705	6.73509e-37	-9.97705	-6.70243	0.174144	0.174144	0.0520852	0.119729	9.97774	9.97774	2.98426	6.85994	0.0649749	0.0432193	0.00308653	0.0540971	1.29753	5.65504	0.948797	0.949007	162.973	3106748	150.554	3711602	24653	20.4764	0.773253	143.658	3906320	22.5851	17.4062	0.701055	28.343	56.2101	48.1534	4
3	6192.2	52282.2	4	12812	10.6414	-0.163729	1.17549e-38	-0.163729	-0.12286	-9.38098	6.73509e-37	-9.38098	-7.03935	0.198537	0.198537	0.0659335	0.130054	11.3753	11.3753	3.77771	7.45154	0.075367	0.0298178	0.00251841	0.0525924	1.12286	5.03145	0.790933	0.790678	167.935	2151587	151.544	2652013	17500	14.5352	0.732114	143.378	2291171	13.2727	11.8204	0.801755	21.9975	54.9287	44.4059	4
5	6192.2	52282.2	5	1072	0.890386	-0.478778	1.17549e-38	-0.478778	-0.250314	-27.432	6.73509e-37	-27.432	-14.3419	0.587939	0.587939	0.157795	0.256105	33.6864	33.6864	9.04096	14.6737	0.332484	0.0247706	0.0111881	0.178627	0.763617	1.9727	0.56581	0.580013	208.379	223382	180.263	275982	1531	1.27162	0.700196	-1000	-1000	-1000	-1000	-1000	27.7013	105.726	31.4606	5
6	6192.2	52282.2	3	532	0.441871	-0.199125	1.17549e-38	-0.199125	-0.169465	-11.409	6.73509e-37	-11.409	-9.70964	0.164195	0.164195	0.0902742	0.137683	9.40768	9.40768	5.17233	7.88865	0.00829112	-2.71351	-0.00196093	-1.35261	0.66127	1.80882	0.452907	0.464533	204.383	108732	188.866	126729	671	0.557322	0.792847	177.732	6702	0.0313201	0.0473636	14.1082	29.0713	105.738	32.6755	3
7	6192.2	52282.2	4	1340	1.11298	-0.199125	1.17549e-38	-0.199125	-0.146259	-11.409	6.73509e-37	-11.409	-8.38004	0.15858	0.15858	0.0434975	0.11416	9.08595	9.08595	2.49222	6.5409	0.18146	0.0327861	0.00649292	0.107123	0.717972	2.77642	0.599332	0.584344	202.068	270771	175.781	351386	1999	1.66034	0.670335	-1000	-1000	-1000	-1000	-1000	30.3585	105.082	34.1009	4
8	6192.2	52282.2	5	3196	2.65455	-0.244683	1.17549e-38	-0.244683	-0.189023	-14.0193	6.73509e-37	-14.0193	-10.8302	0.19552	0.19552	0.0590189	0.120771	11.2025	11.2025	3.38154	6.91965	0.592431	0.353416	0.228991	0.472924	0.887481	3.34615	0.673092	0.671604	204.903	654869	174.438	832416	4772	3.96355	0.66974	154.586	605960	3.25579	3.66857	0.815331	28.2156	104.61	33.154	5
9	6192.2	52282.2	6	6821	5.66541	-0.344111	0.203613	-0.344111	-0.082553	-19.7161	11.6661	-19.7161	-4.72994	0.176167	0.176167	-0.135809	0.0764666	10.0936	10.0936	-7.78127	4.38121	0.165413	0.0264265	0.00580737	0.0959195	1.06641	4.58545	0.692355	0.694306	207.186	1413219	185.488	1705005	9192	7.63473	0.742058	144.479	1824067	10.4863	9.83322	0.54027	29.3519	102.657	35.0209	6
10	6192.2	52282.2	5	2779	2.30819	2.99604	2.99604	-0.129383	0.902093	171.661	171.661	-7.41312	51.6861	0.225481	0.225481	-0.0465372	0.116634	12.9191	12.9191	-2.66638	6.68264	0.0772862	-0.0145063	-0.000913941	0.03139	0.894883	3.05443	0.6415	0.619211	204.294	567733	179.527	710748	3959	3.28828	0.701945	-1000	-1000	-1000	-1000	-1000	31.8786	103.834	35.488	5
11	6192.2	52282.2	4	1120	0.930254	2.99604	2.99604	0.491133	1.48767	171.661	171.661	28.1398	85.2374	0.225481	0.225481	-0.095227	0.11049	12.9191	12.9191	-5.45611	6.33059	0.160793	0.0281402	0.00502047	0.0944666	0.672204	2.67158	0.531296	0.505841	207.81	232747	184.847	299082	1618	1.34388	0.692213	-1000	-1000	-1000	-1000	-1000	33.6703	104.776	35.8978	4
12	6192.2	52282.2	4	2188	1.81732	2.4513	2.4513	1.12823	1.81073	140.449	140.449	64.643	103.747	0.30136	0.30136	0.0814697	0.169176	17.2667	17.2667	4.66787	9.69307	0.033556	0.00685509	0.000252481	0.0202055	0.90813	3.02403	1.98126	0.588843	201.465	440806	162.284	602724	3714	3.08479	0.589122	-1000	-1000	-1000	-1000	-1000	35.2895	103.835	36.4579	4
13	6192.2	52282.2	4	673	0.558983	2.68953	2.68953	0.491133	1.75105	154.099	154.099	28.1398	100.328	0.32607	0.32607	-0.319211	0.0711165	18.6824	18.6824	-18.2894	4.07468	0.46823	0.0737429	0.0385119	0.270987	0.61873	1.98641	0.406217	0.482846	200.462	134911	180.054	179694	998	0.828923	0.674349	-1000	-1000	-1000	-1000	-1000	36.0554	105.211	36.273	4
[truncated: 409 more rows]

## Sheet: Lactophrys_trigonus
ID	SurfaceArea	VolumeCara	Neighbors	NumberOfVoxels	Volume	CurvatureMaxAngleDifferenceAbsoluteValueGraphNormals	CurvatureMaxAngleDifferenceGraphNormals	CurvatureMinAngleDifferenceGraphNormals	CurvatureMeanAngleDifferenceGraphNormals	CurvatureMaxAngleDifferenceAbsoluteValueGraphNormalsDegree	CurvatureMaxAngleDifferenceGraphNormalsDegree	CurvatureMinAngleDifferenceGraphNormalsDegree	CurvatureMeanAngleDifferenceGraphNormalsDegree	CurvatureMaxAngleDifferenceAbsoluteValueSurfaceNormals	CurvatureMaxAngleDifferenceSurfaceNormals	CurvatureMinAngleDifferenceSurfaceNormals	CurvatureMeanAngleDifferenceSurfaceNormals	CurvatureMaxAngleDifferenceAbsoluteValueSurfaceNormalsDegree	CurvatureMaxAngleDifferenceSurfaceNormalsDegree	CurvatureMinAngleDifferenceSurfaceNormalsDegree	CurvatureMeanAngleDifferenceSurfaceNormalsDegree	CurvatureMaxSurface	CurvatureMinSurface	CurvatureGaussianSurface	CurvatureMeanSurface	ThicknessBox	WidthBox	ThicknessGraphNormals	ThicknessSurfaceNormals	AverageIntensity	TotalIntensity	ConvexHullAverageIntensity	ConvexHullTotalIntensity	ConvexHullNumberOfVoxels	ConvexHullVolume	RelationVolumeConvexHullVolume	PlaneBasedAverageIntensity	PlaneBasedTotalIntensity	PlaneBasedVolume	PlaneBasedArea	RelationVolumePlaneBasedVolume	X Coord	Y Coord	Z Coord	Coordination Number
[truncated: 463 more rows]

[truncated: 9 more sheets: Lactophrys_triqueter, Lactoria_cornuta, Lactoria_fornasini, Ostracion_solorensis, Ostracion_cubicus, Ostracion_cyanurus, Ostracion_meleagris, Tetrosomus_concatenatus, Tetrosomus_gibbosus]
